# Supplementary material for: Using High-Throughput Amplicon Sequencing to Evaluate Intragenomic Variation and Accuracy in Species Identification of Cordyceps Species
Source: J Fungi (Basel). 2021 Sep 16;7(9):767. doi: 10.3390/jof7090767 (PMC8467230; doi:10.3390/jof7090767)
Supplement: Supplementary file 1 [file jof-07-00767-s001.zip]

Archive with 1 entries (1 files):
- jof-1354556-supplementary.xlsx
