# Supplementary material for: Using High-Throughput Amplicon Sequencing to Evaluate Intragenomic Variation and Accuracy in Species Identification of Cordyceps Species
Source: J Fungi (Basel). 2021 Sep 16;7(9):767. doi: 10.3390/jof7090767 (PMC8467230; doi:10.3390/jof7090767)
Supplement: Supplementary file 1 [file jof-07-00767-s001.zip › jof-1354556-supplementary.xlsx]

## Sheet: Table S1
Table S1. ITS and LSU combined phylogeny data sheet represent accession number, PacBio consensus cluster number and NCBI accession number for ITS and LSU regions.
Name of the species	Strain	ITS	LSU	Origin
Blackwellomyces aurantiacus	BCC 85060	MT000692	MT003028	[1]
Blackwellomyces calendulinus	BCC 68502	MT000695	MT003031	[1]
Cordyceps amoenerosea	CBS 107.73	AY624168		[2]
Cordyceps araneae	BCC 85065	MT000702	MT003037	[1]
Cordyceps araneae	BCC 85066	MT000703	MT003038	[1]
Cordyceps brevistroma	BCC 79253	MT000709	MT003045	[1]
Cordyceps cateniannulata	CBS 152.83	AY624172	MG665226	[2]
Cordyceps cateniannulata	TBRC 7258	MF140753	MF140729	[3]
Cordyceps cateniobliqua	CBS 153.83	AY624173		[2]
Cordyceps cicadae	QCS2007071701	KX017277		Unpublished
Cordyceps coleopterorum	CBS 102.73	AY624176		[2]
Cordyceps farinosa	CBS 111113	AY624181	MF416554	[2,4]
Cordyceps fumosorosea	CBS 337.52	EF411219	MH868604	[2,5]
Cordyceps ghanensis	CBS 105.73	AY624185	MH872340	[2]
Cordyceps inthanonensis	BCC 79828	MT000707		[1]
Cordyceps inthanonensis	BCC 56302	MT000705	MT003040	[1]
Cordyceps javanica	CBS 134.22	AY624186	MG665231	[2]
Cordyceps javanica	TBRC 7261	MF140743	MF140709	[3]
Cordyceps kintrischica	ARSEF 7218	EU553278		Unpublished
Cordyceps lepidopterorum	TBRC 7263	MF140765	NG_067804	[3]
Cordyceps militaris	OSC 93623	JN049825	AY184966	[6]
Cordyceps parvistroma	BCC 79829	MT000710	MT003046	[1]
Cordyceps neopruinosa	BCC 91361	MT000711	-	[1]
Cordyceps neopruinosa	BCC 91362	MT000712	-	[1]
Cordyceps takaomontana	BCC 12688	EU807996	MF416545	[4]
Cordyceps cf. takaomontana	BCC 28612	FJ765285	FJ765252	Unpublished
Cordyceps tenuipes	Arsef 5135	AY624196	JF415980	[2.6]
Rreferences:
1. Mongkolsamrit, S.; Noisripoom, W.; Tasanathai, K.; Khonsanit, A.; Thanakitpipattana, D.; Himaman, W.; Kobmoo, N.; Luangsa-ard, J.J. Molecular phylogeny and morphology reveal cryptic species in Blackwellomyces and Cordyceps (Cordycipitaceae) from Thailand. Mycol. Prog. 2020, 19(9), 957–983. https://doi.org/10.1007/s11557-020-01615-2
2. Luangsa-ard, J.J.; Hywel-Jones, N.L.; Manoch, L.; Samson, R.A. On the relationships of Paecilomyces sect. Isarioidea species. Mycol. Res. 2005, 109(5), 581–589. https://doi.org/10.1017/S0953756205002741
3. Mongkolsamrit, S.; Noisripoom, W.; Thanakitpipattana, D.; Wutikhun, T.; Spatafora, J.W.; Luangsa-Ard, J. Disentangling cryptic species with isaria-like morphs in Cordycipitaceae. Mycologia 2018, 110(1), 230–257. https://doi.org/10.1080/00275514.2018.1446651
4. Kepler, R.M.; Luangsa-Ard, J.J.; Hywel-Jones, N.L.; Quandt, C.A.; Sung, G.H.; Rehner, S.A.; Aime, M.C.; Henkel, T.W.; Sanjuan, T.; Zare, R. et al. A phylogenetically-based nomenclature for Cordycipitaceae (Hypocreales). IMA Fungus 2017, 8(2), 335–353. https://doi.org/10.5598/imafungus.2017.08.02.08
5. Vu, D.; Groenewald, M.; de Vries, M.; Gehrmann, T.; Stielow, B.; Eberhardt, U.; Al-Hatmi, A.; Groenewald, J.Z.; Cardinali, G.; Houbraken, J. et. al. Large-scale generation and analysis of filamentous fungal DNA barcodes boosts coverage for kingdom fungi and reveals thresholds for fungal species and higher taxon delimitation. Stud. Mycol. 2019, 92, 135–154. https://doi.org/10.1016/j.simyco.2018…
6. Kepler, R.M.; Sung, G.H.; Ban, S.; Nakagiri, A.; Chen, M.J.; Huang, B.; Li, Z.; Spatafora, J.W. New teleomorph combinations in the entomopathogenic genus Metacordyceps. Mycologia 2012, 104(1), 182–197. https://doi.org/10.3852/11-070

## Sheet: Table S2
Table S2. The characteristics of PacBio clusters inferred based on 97% similarity among reads for the ITS region for each strain of Cordyceps species included in this study.
Species	Strains	Total clusters	Number of reads
Cordyceps blackwelliae	MY3233	6	C1: 1
			C2: 1
			C3: 328
			C4: 1
			C5: 1
			C6: 1
	MY3235	7	C1: 1
			C2: 1
			C3: 14
			C4: 1
			C5: 1
			C6: 1
			C7: 341
	MY4953	2	C1: 341
			C2: 2
	MY11111.01	1	C1: 99
	MY11111.02	3	C1: 1
			C2: 1
			C3: 251
Cordyceps cateniannulatus	NHJ5763	1	C1: 192
Cordyceps chiangdaoensis	MY9282	3	C1: 2
			C2: 246
			C3: 1
	MY10110	2	C1: 1
			C2: 207
Cordyceps javanica	MY10919	1	C1: 241
	MY10920	5	C1: 1
			C2: 1
			C3: 259
			C4: 1
			C5: 1
	MY11508	1	C1: 129
Cordyceps kuiburiensis	MY12146	2	C1: 210
			C2: 1
	MY12147	2	C1: 215
			C2: 2
Cordyceps lepidopterorum	MY11082	2	C1: 2
			C2: 295
	MY11086	1	C1: 225
Cordyceps morakotii	MY8079	3	C1: 1
			C2: 1
			C3: 265
	NHJ10627	2	C1: 350
			C2: 1
	MY09201	1	C1: 211
Cordyceps cf. ninchukispora	NHJ10627	2	C1: 1
			C2: 95
	NHJ10684	1	C1: 186
Cordyceps tenuipes	MY11343	1	C1: 115
	MY11206	3	C1: 1
			C2: 124
			C3: 303

## Sheet: Table S3
Table S3. The characteristics of PacBio clusters inferred based on 97% similarity among reads for the D1-D2 LSU region for each strain of Cordyceps species included in this study.
Name of the Species	Accession No	Total cluster	Number of sequence
Cordyceps blackwelliae	MY3233	2	C1: 329
			C2: 1
	MY3235	4	C1: 21
			C2: 328
			C3: 11
			C4: 2
	MY4953	2	C1: 239
			C2: 4
	MY11111.01	1	C1: 99
	MY11111.02	4	C1: 1
			C2: 1
			C3: 250
			C4: 1
Cordyceps cateniannulatus	NHJ5763	1	C1: 192
Cordyceps chiangdaoensis	MY9282	1	C1: 249
	MY10110	3	C1: 1
			C2: 198
			C3: 9
Cordyceps javanica	MY10919	2	C1: 212
			C2: 29
	MY10920	4	C1: 5
			C2: 3
			C3: 252
			C4: 3
	MY11508	1	C1: 130
Cordyceps kuiburiensis	MY12146	1	C1: 211
	MY12147	2	C1: 216
			C2: 1
Cordyceps lepidopterorum	MY11082	2	C1: 158
			C2: 138
	MY11086	1	C1: 225
Cordyceps morakotii	MY8079	2	C1: 260
			C2: 7
	MY08089	1	C1: 351
	MY09201	1	C1: 211
Cordyceps cf. ninchukispora	NHJ10627	2	C1: 96
			C2: 1
	NHJ10684	1	C1: 186
Cordyceps tenuipes	MY11343	2	C1: 104
			C2: 11
	MY11206	2	C1: 1
			C2: 427

## Sheet: Table S4
Table S4. Number of PacBio clusters inferred based on 97% similarity of ITS and D1-D2 LSU PacBio reads using Dream Taq polymerase (standard) or Platinum SuperFi DNA Polymerase (high fidelity).
Name of the Species	Strain	ITS Cluster/s		LSU cluster/s
		Dream taq	SuperFi taq	Dream taq	SuperFi taq
Cordyceps blackwelliae	MY3233	6	7	2	5
	MY3235	7	3	4	5
	MY4953	2	2	2	2
	MY11111.01	1	1	1	3
	MY11111.02	3	3	4	1
Cordyceps cateniannulata	NHJ5763	1	3	1	2
Cordyceps chiangdaoensis	MY9282	3	6	1	2
	MY10110	2	1	3	1
Cordyceps javanica	MY10919	1	2	2	2
	MY10920	5	4	4	2
	MY11508	1	1	1	2
Cordyceps kuiburiensis	MY12146	2	-	1	-
	MY12147	2	-	2	-
Cordyceps lepidopterorum	MY11082	2	4	2	3
	MY11086	1	3	1	2
Cordyceps morakotii	MY8079	3	3	2	1
	MY08089	2	2	1	2
	MY09201	1	-	1	-
Cordyceps cf. ninchukispora	NHJ10627	2	3	2	1
	NHJ10684	1	5	1	2
Cordyceps tenuipes	MY11343	1	5	2	3
	MY11206	3	2	2	1

## Sheet: Table S5
Table S5. NCBI blast results against ITS gene
queryId	subjectId	%Identity	alignmentLength	mismatches	gapOpens	q.start	q.end	s.start	s.end	E-value	biScore
1_MY3233_Cordyceps_blackwelliae_C1	AB086631.1 Cordyceps cicadae genes for 18S rRNA, ITS1, 5.8S rRNA, ITS2, 28S rRNA, partial and complete sequence, strain:IFO 33259	90.594	606	29	21	1	603	2442	3022	0	767
1_MY3233_Cordyceps_blackwelliae_C1	AY245627.1 Cordyceps bifusispora strain ARS 5690 18S ribosomal RNA gene, partial sequence; internal transcribed spacer 1, 5.8S ribosomal RNA gene and internal transcribed spacer 2, complete sequence; and 28S ribosomal RNA gene, partial sequence	90.461	608	30	21	3	607	1	583	0	766
1_MY3233_Cordyceps_blackwelliae_C1	KF740422.1 Cordyceps cicadae strain 0817-13 18S ribosomal RNA gene, partial sequence; internal transcribed spacer 1, 5.8S ribosomal RNA gene, and internal transcribed spacer 2, complete sequence; and 28S ribosomal RNA gene, partial sequence	90.328	610	31	21	1	607	24	608	0	765
1_MY3233_Cordyceps_blackwelliae_C1	KF373077.1 Uncultured Cordyceps clone djits 18S ribosomal RNA gene, partial sequence; internal transcribed spacer 1, 5.8S ribosomal RNA gene, and internal transcribed spacer 2, complete sequence; and 28S ribosomal RNA gene, partial sequence	90.328	610	31	21	1	607	23	607	0	765
1_MY3233_Cordyceps_blackwelliae_C1	AB085888.1 Cordyceps cicadae genes for 18S rRNA, ITS1, 5.8S rRNA, ITS2, 28S rRNA, partial and complete sequence, isolate: BCMU CS03	90.328	610	31	21	1	607	2440	3024	0	765
1_MY3233_Cordyceps_blackwelliae_C1	AB085887.1 Cordyceps cicadae genes for 18S rRNA, ITS1, 5.8S rRNA, ITS2, 28S rRNA, partial and complete sequence, isolate: BCMU CS02	90.328	610	31	21	1	607	2442	3026	0	765
1_MY3233_Cordyceps_blackwelliae_C1	AB085886.1 Cordyceps cicadae genes for 18S rRNA, ITS1, 5.8S rRNA, ITS2, 28S rRNA, partial and complete sequence, isolate: BCMU CS01	90.328	610	31	21	1	607	2441	3025	0	765
1_MY3233_Cordyceps_blackwelliae_C1	FJ478086.1 Limacella glioderma 18S ribosomal RNA gene, partial sequence; internal transcribed spacer 1, 5.8S ribosomal RNA gene, and internal transcribed spacer 2, complete sequence; and 28S ribosomal RNA gene, partial sequence	90.164	610	32	21	1	607	23	607	0	761
1_MY3233_Cordyceps_blackwelliae_C1	AB044637.1 Cordyceps takaomontana gene for 18S rRNA, ITS1, 5.8S rRNA, ITS2, 26S rRNA, partial and complete sequence	90.164	610	32	21	1	607	186	770	0	761
1_MY3233_Cordyceps_blackwelliae_C1	FJ765282.1 Cordyceps sp. BCC14567 18S ribosomal RNA gene, partial sequence; internal transcribed spacer 1, 5.8S ribosomal RNA gene, and internal transcribed spacer 2, complete sequence; and 28S ribosomal RNA gene, partial sequence	90.248	605	31	21	1	602	10	589	0	756
2_MY3233_Cordyceps_blackwelliae_C2	AY245627.1 Cordyceps bifusispora strain ARS 5690 18S ribosomal RNA gene, partial sequence; internal transcribed spacer 1, 5.8S ribosomal RNA gene and internal transcribed spacer 2, complete sequence; and 28S ribosomal RNA gene, partial sequence	92.881	604	20	16	3	603	1	584	0	845
2_MY3233_Cordyceps_blackwelliae_C2	KF740422.1 Cordyceps cicadae strain 0817-13 18S ribosomal RNA gene, partial sequence; internal transcribed spacer 1, 5.8S ribosomal RNA gene, and internal transcribed spacer 2, complete sequence; and 28S ribosomal RNA gene, partial sequence	92.739	606	21	16	1	603	24	609	0	844
2_MY3233_Cordyceps_blackwelliae_C2	KF373077.1 Uncultured Cordyceps clone djits 18S ribosomal RNA gene, partial sequence; internal transcribed spacer 1, 5.8S ribosomal RNA gene, and internal transcribed spacer 2, complete sequence; and 28S ribosomal RNA gene, partial sequence	92.739	606	21	16	1	603	23	608	0	844
2_MY3233_Cordyceps_blackwelliae_C2	AB085888.1 Cordyceps cicadae genes for 18S rRNA, ITS1, 5.8S rRNA, ITS2, 28S rRNA, partial and complete sequence, isolate: BCMU CS03	92.739	606	21	16	1	603	2440	3025	0	844
2_MY3233_Cordyceps_blackwelliae_C2	AB085887.1 Cordyceps cicadae genes for 18S rRNA, ITS1, 5.8S rRNA, ITS2, 28S rRNA, partial and complete sequence, isolate: BCMU CS02	92.739	606	21	16	1	603	2442	3027	0	844
2_MY3233_Cordyceps_blackwelliae_C2	AB085886.1 Cordyceps cicadae genes for 18S rRNA, ITS1, 5.8S rRNA, ITS2, 28S rRNA, partial and complete sequence, isolate: BCMU CS01	92.739	606	21	16	1	603	2441	3026	0	844
2_MY3233_Cordyceps_blackwelliae_C2	AB086631.1 Cordyceps cicadae genes for 18S rRNA, ITS1, 5.8S rRNA, ITS2, 28S rRNA, partial and complete sequence, strain:IFO 33259	93.012	601	19	16	1	598	2442	3022	0	844
2_MY3233_Cordyceps_blackwelliae_C2	AB086213.1 Isaria tenuipes genes for 18S rRNA, ITS1, 5.8S rRNA, ITS2, 28S rRNA, partial and complete sequence, isolate: BCMU IJ13	92.231	605	26	13	1	603	2068	2653	0	840
2_MY3233_Cordyceps_blackwelliae_C2	FJ478086.1 Limacella glioderma 18S ribosomal RNA gene, partial sequence; internal transcribed spacer 1, 5.8S ribosomal RNA gene, and internal transcribed spacer 2, complete sequence; and 28S ribosomal RNA gene, partial sequence	92.574	606	22	16	1	603	23	608	0	839
2_MY3233_Cordyceps_blackwelliae_C2	AB044637.1 Cordyceps takaomontana gene for 18S rRNA, ITS1, 5.8S rRNA, ITS2, 26S rRNA, partial and complete sequence	92.562	605	22	16	1	602	186	770	0	838
3_MY3233_Cordyceps_blackwelliae_C3	AB086213.1 Isaria tenuipes genes for 18S rRNA, ITS1, 5.8S rRNA, ITS2, 28S rRNA, partial and complete sequence, isolate: BCMU IJ13	98.974	585	6	0	1	585	2068	2652	0	1029
3_MY3233_Cordyceps_blackwelliae_C3	AY245646.1 Cordyceps ochraceostromata strain ARS 5691 18S ribosomal RNA gene, partial sequence; internal transcribed spacer 1, 5.8S ribosomal RNA gene and internal transcribed spacer 2, complete sequence; and 28S ribosomal RNA gene, partial sequence	98.971	583	6	0	3	585	1	583	0	1025
3_MY3233_Cordyceps_blackwelliae_C3	AY245627.1 Cordyceps bifusispora strain ARS 5690 18S ribosomal RNA gene, partial sequence; internal transcribed spacer 1, 5.8S ribosomal RNA gene and internal transcribed spacer 2, complete sequence; and 28S ribosomal RNA gene, partial sequence	98.973	584	4	2	3	585	1	583	0	1020
3_MY3233_Cordyceps_blackwelliae_C3	AB086631.1 Cordyceps cicadae genes for 18S rRNA, ITS1, 5.8S rRNA, ITS2, 28S rRNA, partial and complete sequence, strain:IFO 33259	98.969	582	4	2	1	581	2442	3022	0	1016
3_MY3233_Cordyceps_blackwelliae_C3	KF740422.1 Cordyceps cicadae strain 0817-13 18S ribosomal RNA gene, partial sequence; internal transcribed spacer 1, 5.8S ribosomal RNA gene, and internal transcribed spacer 2, complete sequence; and 28S ribosomal RNA gene, partial sequence	98.635	586	6	2	1	585	24	608	0	1014
3_MY3233_Cordyceps_blackwelliae_C3	KF373077.1 Uncultured Cordyceps clone djits 18S ribosomal RNA gene, partial sequence; internal transcribed spacer 1, 5.8S ribosomal RNA gene, and internal transcribed spacer 2, complete sequence; and 28S ribosomal RNA gene, partial sequence	98.635	586	6	2	1	585	23	607	0	1014
3_MY3233_Cordyceps_blackwelliae_C3	AB085888.1 Cordyceps cicadae genes for 18S rRNA, ITS1, 5.8S rRNA, ITS2, 28S rRNA, partial and complete sequence, isolate: BCMU CS03	98.635	586	6	2	1	585	2440	3024	0	1014
3_MY3233_Cordyceps_blackwelliae_C3	AB085887.1 Cordyceps cicadae genes for 18S rRNA, ITS1, 5.8S rRNA, ITS2, 28S rRNA, partial and complete sequence, isolate: BCMU CS02	98.635	586	6	2	1	585	2442	3026	0	1014
3_MY3233_Cordyceps_blackwelliae_C3	AB085886.1 Cordyceps cicadae genes for 18S rRNA, ITS1, 5.8S rRNA, ITS2, 28S rRNA, partial and complete sequence, isolate: BCMU CS01	98.635	586	6	2	1	585	2441	3025	0	1014
3_MY3233_Cordyceps_blackwelliae_C3	EU573334.1 Isaria tenuipes strain MRCIF29 internal transcribed spacer 1, partial sequence; 5.8S ribosomal RNA gene, complete sequence; and internal transcribed spacer 2, partial sequence	99.648	568	1	1	18	585	15	581	0	1012
4_MY3233_Cordyceps_blackwelliae_C4	AB086213.1 Isaria tenuipes genes for 18S rRNA, ITS1, 5.8S rRNA, ITS2, 28S rRNA, partial and complete sequence, isolate: BCMU IJ13	96.985	597	7	10	1	597	2068	2653	0	961
4_MY3233_Cordyceps_blackwelliae_C4	AY245646.1 Cordyceps ochraceostromata strain ARS 5691 18S ribosomal RNA gene, partial sequence; internal transcribed spacer 1, 5.8S ribosomal RNA gene and internal transcribed spacer 2, complete sequence; and 28S ribosomal RNA gene, partial sequence	96.975	595	7	10	3	597	1	584	0	957
4_MY3233_Cordyceps_blackwelliae_C4	AY245627.1 Cordyceps bifusispora strain ARS 5690 18S ribosomal RNA gene, partial sequence; internal transcribed spacer 1, 5.8S ribosomal RNA gene and internal transcribed spacer 2, complete sequence; and 28S ribosomal RNA gene, partial sequence	96.98	596	5	12	3	597	1	584	0	952
4_MY3233_Cordyceps_blackwelliae_C4	KF740422.1 Cordyceps cicadae strain 0817-13 18S ribosomal RNA gene, partial sequence; internal transcribed spacer 1, 5.8S ribosomal RNA gene, and internal transcribed spacer 2, complete sequence; and 28S ribosomal RNA gene, partial sequence	96.656	598	7	12	1	597	24	609	0	947
4_MY3233_Cordyceps_blackwelliae_C4	KF373077.1 Uncultured Cordyceps clone djits 18S ribosomal RNA gene, partial sequence; internal transcribed spacer 1, 5.8S ribosomal RNA gene, and internal transcribed spacer 2, complete sequence; and 28S ribosomal RNA gene, partial sequence	96.656	598	7	12	1	597	23	608	0	947
4_MY3233_Cordyceps_blackwelliae_C4	AB085888.1 Cordyceps cicadae genes for 18S rRNA, ITS1, 5.8S rRNA, ITS2, 28S rRNA, partial and complete sequence, isolate: BCMU CS03	96.656	598	7	12	1	597	2440	3025	0	947
4_MY3233_Cordyceps_blackwelliae_C4	AB085887.1 Cordyceps cicadae genes for 18S rRNA, ITS1, 5.8S rRNA, ITS2, 28S rRNA, partial and complete sequence, isolate: BCMU CS02	96.656	598	7	12	1	597	2442	3027	0	947
4_MY3233_Cordyceps_blackwelliae_C4	AB085886.1 Cordyceps cicadae genes for 18S rRNA, ITS1, 5.8S rRNA, ITS2, 28S rRNA, partial and complete sequence, isolate: BCMU CS01	96.656	598	7	12	1	597	2441	3026	0	947
4_MY3233_Cordyceps_blackwelliae_C4	AB086631.1 Cordyceps cicadae genes for 18S rRNA, ITS1, 5.8S rRNA, ITS2, 28S rRNA, partial and complete sequence, strain:IFO 33259	96.965	593	5	12	1	592	2442	3022	0	947
4_MY3233_Cordyceps_blackwelliae_C4	EU573334.1 Isaria tenuipes strain MRCIF29 internal transcribed spacer 1, partial sequence; 5.8S ribosomal RNA gene, complete sequence; and internal transcribed spacer 2, partial sequence	97.586	580	2	11	18	597	15	582	0	945
5_MY3233_Cordyceps_blackwelliae_C5	MF140755.1 Akanthomyces thailandicus strain TBRC 7246 18S ribosomal RNA gene, partial sequence; internal transcribed spacer 1, 5.8S ribosomal RNA gene, and internal transcribed spacer 2, complete sequence; and 28S ribosomal RNA gene, partial sequence	99.634	547	0	2	8	554	1	545	0	971
5_MY3233_Cordyceps_blackwelliae_C5	NR_164418.1 Akanthomyces thailandicus TBRC 7245 ITS region; from TYPE material	99.241	527	2	2	28	554	1	525	0	926
5_MY3233_Cordyceps_blackwelliae_C5	NR_158478.1 Gibellula shennongjiaensis GZAC SNJ2012 ITS region; from TYPE material	94.454	595	26	2	1	595	23	610	0	922
5_MY3233_Cordyceps_blackwelliae_C5	MH532894.1 Akanthomyces sp. SM-2018a strain BCC01633 small subunit ribosomal RNA gene, partial sequence; internal transcribed spacer 1, 5.8S ribosomal RNA gene, and internal transcribed spacer 2, complete sequence; and large subunit ribosomal RNA gene, partial sequence	94.755	591	24	3	1	590	14	598	0	920
5_MY3233_Cordyceps_blackwelliae_C5	MH532858.1 Akanthomyces sp. SM-2018a strain BCC30546 small subunit ribosomal RNA gene, partial sequence; internal transcribed spacer 1, 5.8S ribosomal RNA gene, and internal transcribed spacer 2, complete sequence; and large subunit ribosomal RNA gene, partial sequence	94.863	584	23	3	1	583	11	588	0	911
5_MY3233_Cordyceps_blackwelliae_C5	MH532898.1 Akanthomyces sp. SM-2018a strain BCC15619 small subunit ribosomal RNA gene, partial sequence; internal transcribed spacer 1, 5.8S ribosomal RNA gene, and internal transcribed spacer 2, complete sequence; and large subunit ribosomal RNA gene, partial sequence	94.819	579	23	3	1	578	8	580	0	902
5_MY3233_Cordyceps_blackwelliae_C5	JQ425666.1 Isaria sp. BCC26302 18S ribosomal RNA gene, partial sequence; internal transcribed spacer 1, 5.8S ribosomal RNA gene, and internal transcribed spacer 2, complete sequence; and 28S ribosomal RNA gene, partial sequence	94.078	591	28	3	1	591	13	596	0	902
5_MY3233_Cordyceps_blackwelliae_C5	MH532840.1 Akanthomyces sp. SM-2018a strain BCC21288 small subunit ribosomal RNA gene, partial sequence; internal transcribed spacer 1, 5.8S ribosomal RNA gene, and internal transcribed spacer 2, complete sequence; and large subunit ribosomal RNA gene, partial sequence	94.81	578	23	3	1	577	13	584	0	901
5_MY3233_Cordyceps_blackwelliae_C5	MK942436.1 Akanthomyces araneicola isolate GY29013 small subunit ribosomal RNA gene, partial sequence; internal transcribed spacer 1, 5.8S ribosomal RNA gene, and internal transcribed spacer 2, complete sequence; and large subunit ribosomal RNA gene, partial sequence	94.359	585	25	4	1	584	16	593	0	896
5_MY3233_Cordyceps_blackwelliae_C5	HQ608087.1 Isaria farinosa isolate TR053 18S ribosomal RNA gene, partial sequence; internal transcribed spacer 1, 5.8S ribosomal RNA gene, and internal transcribed spacer 2, complete sequence; and 28S ribosomal RNA gene, partial sequence	93.613	595	31	3	1	595	23	610	0	895
6_MY3233_Cordyceps_blackwelliae_C6	MH532893.1 Cordyceps javanica strain BCC01857 small subunit ribosomal RNA gene, partial sequence; internal transcribed spacer 1, 5.8S ribosomal RNA gene, and internal transcribed spacer 2, complete sequence; and large subunit ribosomal RNA gene, partial sequence	100	588	0	0	1	588	25	612	0	1061
6_MY3233_Cordyceps_blackwelliae_C6	MH532892.1 Cordyceps javanica strain BCC01840 small subunit ribosomal RNA gene, partial sequence; internal transcribed spacer 1, 5.8S ribosomal RNA gene, and internal transcribed spacer 2, complete sequence; and large subunit ribosomal RNA gene, partial sequence	100	588	0	0	1	588	26	613	0	1061
6_MY3233_Cordyceps_blackwelliae_C6	MG837718.1 Isaria javanica isolate ACP small subunit ribosomal RNA gene, partial sequence; internal transcribed spacer 1, 5.8S ribosomal RNA gene, and internal transcribed spacer 2, complete sequence; and large subunit ribosomal RNA gene, partial sequence	100	588	0	0	1	588	9	596	0	1061
6_MY3233_Cordyceps_blackwelliae_C6	MG837716.1 Isaria fumosorosea isolate FAFU-1 small subunit ribosomal RNA gene, partial sequence; internal transcribed spacer 1, 5.8S ribosomal RNA gene, and internal transcribed spacer 2, complete sequence; and large subunit ribosomal RNA gene, partial sequence	100	588	0	0	1	588	12	599	0	1061
6_MY3233_Cordyceps_blackwelliae_C6	JN204422.1 Isaria javanica strain RCEF4687 18S ribosomal RNA gene, partial sequence; internal transcribed spacer 1, 5.8S ribosomal RNA gene, and internal transcribed spacer 2, complete sequence; and 28S ribosomal RNA gene, partial sequence	100	588	0	0	1	588	23	610	0	1061
6_MY3233_Cordyceps_blackwelliae_C6	AB263744.1 Paecilomyces javanicus genes for 18S rRNA, putative homing endonuclease, ITS1, 5.8S rRNA, ITS2, 28S rRNA, partial and complete sequence, strain: IAM 14805	100	588	0	0	1	588	3615	4202	0	1061
6_MY3233_Cordyceps_blackwelliae_C6	AF461747.1 Paecilomyces fumosoroseus strain ARSEF 4501 18S ribosomal RNA gene, partial sequence; internal transcribed spacer 1, 5.8S ribosomal RNA gene and internal transcribed spacer 2, complete sequence; and 28S ribosomal RNA gene, partial sequence	100	588	0	0	1	588	21	608	0	1061
6_MY3233_Cordyceps_blackwelliae_C6	FJ765013.1 Isaria fumosorosea isolate NLHG-2 18S ribosomal RNA gene, partial sequence; internal transcribed spacer 1, 5.8S ribosomal RNA gene, and internal transcribed spacer 2, complete sequence; and 28S ribosomal RNA gene, partial sequence	99.83	588	1	0	1	588	13	600	0	1057
6_MY3233_Cordyceps_blackwelliae_C6	JQ425658.1 Isaria javanica strain BCC19523 18S ribosomal RNA gene, partial sequence; internal transcribed spacer 1, 5.8S ribosomal RNA gene, and internal transcribed spacer 2, complete sequence; and 28S ribosomal RNA gene, partial sequence	99.83	589	0	1	1	588	13	601	0	1055
6_MY3233_Cordyceps_blackwelliae_C6	FJ765015.1 Isaria fumosorosea isolate NLUC 18S ribosomal RNA gene, partial sequence; internal transcribed spacer 1, 5.8S ribosomal RNA gene, and internal transcribed spacer 2, complete sequence; and 28S ribosomal RNA gene, partial sequence	99.83	588	0	1	1	588	14	600	0	1053
7_MY3235_Cordyceps_blackwelliae_C1	AY245627.1 Cordyceps bifusispora strain ARS 5690 18S ribosomal RNA gene, partial sequence; internal transcribed spacer 1, 5.8S ribosomal RNA gene and internal transcribed spacer 2, complete sequence; and 28S ribosomal RNA gene, partial sequence	89.032	620	28	24	3	619	1	583	0	740
7_MY3235_Cordyceps_blackwelliae_C1	AB086213.1 Isaria tenuipes genes for 18S rRNA, ITS1, 5.8S rRNA, ITS2, 28S rRNA, partial and complete sequence, isolate: BCMU IJ13	88.889	621	31	23	1	619	2068	2652	0	740
7_MY3235_Cordyceps_blackwelliae_C1	AY245646.1 Cordyceps ochraceostromata strain ARS 5691 18S ribosomal RNA gene, partial sequence; internal transcribed spacer 1, 5.8S ribosomal RNA gene and internal transcribed spacer 2, complete sequence; and 28S ribosomal RNA gene, partial sequence	88.853	619	31	23	3	619	1	583	0	737
7_MY3235_Cordyceps_blackwelliae_C1	MH855199.1 Cordyceps fumosorosea strain CBS 243.31 small subunit ribosomal RNA gene, partial sequence; internal transcribed spacer 1, 5.8S ribosomal RNA gene, and internal transcribed spacer 2, complete sequence; and large subunit ribosomal RNA gene, partial sequence	88.585	622	32	23	1	619	12	597	0	734
7_MY3235_Cordyceps_blackwelliae_C1	JF792885.1 Isaria fumosorosea 18S ribosomal RNA gene, partial sequence; internal transcribed spacer 1, 5.8S ribosomal RNA gene, and internal transcribed spacer 2, complete sequence; and 28S ribosomal RNA gene, partial sequence	88.585	622	32	23	1	619	23	608	0	734
7_MY3235_Cordyceps_blackwelliae_C1	AB250413.1 Isaria fumosorosea genes for 18S rRNA, ITS1, 5.8S rRNA, ITS2, 28S rRNA, partial and complete sequence, strain: BCMU PF01	88.585	622	32	23	1	619	1718	2303	0	734
7_MY3235_Cordyceps_blackwelliae_C1	AB233338.1 Paecilomyces fumosoroseus genes for 18S ribosomal RNA, internal transcribed spacer 1, 5.8S ribosomal RNA, internal transcribed spacer 2, 28S ribosomal RNA, partial and complete sequence, strain: BCMU IF06	88.585	622	32	23	1	619	1718	2303	0	734
7_MY3235_Cordyceps_blackwelliae_C1	AF461745.1 Paecilomyces fumosoroseus strain Pfr INRA 35 18S ribosomal RNA gene, partial sequence; internal transcribed spacer 1, 5.8S ribosomal RNA gene and internal transcribed spacer 2, complete sequence; and 28S ribosomal RNA gene, partial sequence	88.585	622	32	23	1	619	21	606	0	734
7_MY3235_Cordyceps_blackwelliae_C1	AB086631.1 Cordyceps cicadae genes for 18S rRNA, ITS1, 5.8S rRNA, ITS2, 28S rRNA, partial and complete sequence, strain:IFO 33259	88.835	618	29	24	1	615	2442	3022	0	732
7_MY3235_Cordyceps_blackwelliae_C1	KF740422.1 Cordyceps cicadae strain 0817-13 18S ribosomal RNA gene, partial sequence; internal transcribed spacer 1, 5.8S ribosomal RNA gene, and internal transcribed spacer 2, complete sequence; and 28S ribosomal RNA gene, partial sequence	88.585	622	31	24	1	619	24	608	0	730
8_MY3235_Cordyceps_blackwelliae_C2	AB086631.1 Cordyceps cicadae genes for 18S rRNA, ITS1, 5.8S rRNA, ITS2, 28S rRNA, partial and complete sequence, strain:IFO 33259	89.303	617	23	33	1	610	2442	3022	0	706
8_MY3235_Cordyceps_blackwelliae_C2	AY245627.1 Cordyceps bifusispora strain ARS 5690 18S ribosomal RNA gene, partial sequence; internal transcribed spacer 1, 5.8S ribosomal RNA gene and internal transcribed spacer 2, complete sequence; and 28S ribosomal RNA gene, partial sequence	89.176	619	24	33	3	614	1	583	0	705
8_MY3235_Cordyceps_blackwelliae_C2	KF740422.1 Cordyceps cicadae strain 0817-13 18S ribosomal RNA gene, partial sequence; internal transcribed spacer 1, 5.8S ribosomal RNA gene, and internal transcribed spacer 2, complete sequence; and 28S ribosomal RNA gene, partial sequence	89.05	621	25	33	1	614	24	608	0	704
8_MY3235_Cordyceps_blackwelliae_C2	KF373077.1 Uncultured Cordyceps clone djits 18S ribosomal RNA gene, partial sequence; internal transcribed spacer 1, 5.8S ribosomal RNA gene, and internal transcribed spacer 2, complete sequence; and 28S ribosomal RNA gene, partial sequence	89.05	621	25	33	1	614	23	607	0	704
8_MY3235_Cordyceps_blackwelliae_C2	AB085888.1 Cordyceps cicadae genes for 18S rRNA, ITS1, 5.8S rRNA, ITS2, 28S rRNA, partial and complete sequence, isolate: BCMU CS03	89.05	621	25	33	1	614	2440	3024	0	704
8_MY3235_Cordyceps_blackwelliae_C2	AB085887.1 Cordyceps cicadae genes for 18S rRNA, ITS1, 5.8S rRNA, ITS2, 28S rRNA, partial and complete sequence, isolate: BCMU CS02	89.05	621	25	33	1	614	2442	3026	0	704
8_MY3235_Cordyceps_blackwelliae_C2	AB085886.1 Cordyceps cicadae genes for 18S rRNA, ITS1, 5.8S rRNA, ITS2, 28S rRNA, partial and complete sequence, isolate: BCMU CS01	89.05	621	25	33	1	614	2441	3025	0	704
8_MY3235_Cordyceps_blackwelliae_C2	AB086213.1 Isaria tenuipes genes for 18S rRNA, ITS1, 5.8S rRNA, ITS2, 28S rRNA, partial and complete sequence, isolate: BCMU IJ13	89.032	620	27	33	1	614	2068	2652	0	700
8_MY3235_Cordyceps_blackwelliae_C2	FJ478086.1 Limacella glioderma 18S ribosomal RNA gene, partial sequence; internal transcribed spacer 1, 5.8S ribosomal RNA gene, and internal transcribed spacer 2, complete sequence; and 28S ribosomal RNA gene, partial sequence	88.889	621	26	33	1	614	23	607	0	700
8_MY3235_Cordyceps_blackwelliae_C2	AB044637.1 Cordyceps takaomontana gene for 18S rRNA, ITS1, 5.8S rRNA, ITS2, 26S rRNA, partial and complete sequence	88.889	621	26	33	1	614	186	770	0	700
9_MY3235_Cordyceps_blackwelliae_C3	AB086213.1 Isaria tenuipes genes for 18S rRNA, ITS1, 5.8S rRNA, ITS2, 28S rRNA, partial and complete sequence, isolate: BCMU IJ13	98.974	585	6	0	1	585	2068	2652	0	1029
9_MY3235_Cordyceps_blackwelliae_C3	AY245646.1 Cordyceps ochraceostromata strain ARS 5691 18S ribosomal RNA gene, partial sequence; internal transcribed spacer 1, 5.8S ribosomal RNA gene and internal transcribed spacer 2, complete sequence; and 28S ribosomal RNA gene, partial sequence	98.971	583	6	0	3	585	1	583	0	1025
9_MY3235_Cordyceps_blackwelliae_C3	AY245627.1 Cordyceps bifusispora strain ARS 5690 18S ribosomal RNA gene, partial sequence; internal transcribed spacer 1, 5.8S ribosomal RNA gene and internal transcribed spacer 2, complete sequence; and 28S ribosomal RNA gene, partial sequence	98.973	584	4	2	3	585	1	583	0	1020
9_MY3235_Cordyceps_blackwelliae_C3	AB086631.1 Cordyceps cicadae genes for 18S rRNA, ITS1, 5.8S rRNA, ITS2, 28S rRNA, partial and complete sequence, strain:IFO 33259	98.969	582	4	2	1	581	2442	3022	0	1016
9_MY3235_Cordyceps_blackwelliae_C3	KF740422.1 Cordyceps cicadae strain 0817-13 18S ribosomal RNA gene, partial sequence; internal transcribed spacer 1, 5.8S ribosomal RNA gene, and internal transcribed spacer 2, complete sequence; and 28S ribosomal RNA gene, partial sequence	98.635	586	6	2	1	585	24	608	0	1014
9_MY3235_Cordyceps_blackwelliae_C3	KF373077.1 Uncultured Cordyceps clone djits 18S ribosomal RNA gene, partial sequence; internal transcribed spacer 1, 5.8S ribosomal RNA gene, and internal transcribed spacer 2, complete sequence; and 28S ribosomal RNA gene, partial sequence	98.635	586	6	2	1	585	23	607	0	1014
9_MY3235_Cordyceps_blackwelliae_C3	AB085888.1 Cordyceps cicadae genes for 18S rRNA, ITS1, 5.8S rRNA, ITS2, 28S rRNA, partial and complete sequence, isolate: BCMU CS03	98.635	586	6	2	1	585	2440	3024	0	1014
9_MY3235_Cordyceps_blackwelliae_C3	AB085887.1 Cordyceps cicadae genes for 18S rRNA, ITS1, 5.8S rRNA, ITS2, 28S rRNA, partial and complete sequence, isolate: BCMU CS02	98.635	586	6	2	1	585	2442	3026	0	1014
9_MY3235_Cordyceps_blackwelliae_C3	AB085886.1 Cordyceps cicadae genes for 18S rRNA, ITS1, 5.8S rRNA, ITS2, 28S rRNA, partial and complete sequence, isolate: BCMU CS01	98.635	586	6	2	1	585	2441	3025	0	1014
9_MY3235_Cordyceps_blackwelliae_C3	EU573334.1 Isaria tenuipes strain MRCIF29 internal transcribed spacer 1, partial sequence; 5.8S ribosomal RNA gene, complete sequence; and internal transcribed spacer 2, partial sequence	99.648	568	1	1	18	585	15	581	0	1012
10_MY3235_Cordyceps_blackwelliae_C4	KF740422.1 Cordyceps cicadae strain 0817-13 18S ribosomal RNA gene, partial sequence; internal transcribed spacer 1, 5.8S ribosomal RNA gene, and internal transcribed spacer 2, complete sequence; and 28S ribosomal RNA gene, partial sequence	95.53	604	9	15	1	604	24	609	0	917
10_MY3235_Cordyceps_blackwelliae_C4	KF373077.1 Uncultured Cordyceps clone djits 18S ribosomal RNA gene, partial sequence; internal transcribed spacer 1, 5.8S ribosomal RNA gene, and internal transcribed spacer 2, complete sequence; and 28S ribosomal RNA gene, partial sequence	95.53	604	9	15	1	604	23	608	0	917
10_MY3235_Cordyceps_blackwelliae_C4	AB085888.1 Cordyceps cicadae genes for 18S rRNA, ITS1, 5.8S rRNA, ITS2, 28S rRNA, partial and complete sequence, isolate: BCMU CS03	95.53	604	9	15	1	604	2440	3025	0	917
10_MY3235_Cordyceps_blackwelliae_C4	AB085887.1 Cordyceps cicadae genes for 18S rRNA, ITS1, 5.8S rRNA, ITS2, 28S rRNA, partial and complete sequence, isolate: BCMU CS02	95.53	604	9	15	1	604	2442	3027	0	917
10_MY3235_Cordyceps_blackwelliae_C4	AB085886.1 Cordyceps cicadae genes for 18S rRNA, ITS1, 5.8S rRNA, ITS2, 28S rRNA, partial and complete sequence, isolate: BCMU CS01	95.53	604	9	15	1	604	2441	3026	0	917
10_MY3235_Cordyceps_blackwelliae_C4	AY245627.1 Cordyceps bifusispora strain ARS 5690 18S ribosomal RNA gene, partial sequence; internal transcribed spacer 1, 5.8S ribosomal RNA gene and internal transcribed spacer 2, complete sequence; and 28S ribosomal RNA gene, partial sequence	95.515	602	9	15	3	604	1	584	0	913
10_MY3235_Cordyceps_blackwelliae_C4	FJ478086.1 Limacella glioderma 18S ribosomal RNA gene, partial sequence; internal transcribed spacer 1, 5.8S ribosomal RNA gene, and internal transcribed spacer 2, complete sequence; and 28S ribosomal RNA gene, partial sequence	95.364	604	10	15	1	604	23	608	0	912
10_MY3235_Cordyceps_blackwelliae_C4	AB086631.1 Cordyceps cicadae genes for 18S rRNA, ITS1, 5.8S rRNA, ITS2, 28S rRNA, partial and complete sequence, strain:IFO 33259	95.492	599	9	15	1	599	2442	3022	0	908
10_MY3235_Cordyceps_blackwelliae_C4	FJ765282.1 Cordyceps sp. BCC14567 18S ribosomal RNA gene, partial sequence; internal transcribed spacer 1, 5.8S ribosomal RNA gene, and internal transcribed spacer 2, complete sequence; and 28S ribosomal RNA gene, partial sequence	95.485	598	9	15	1	598	10	589	0	906
10_MY3235_Cordyceps_blackwelliae_C4	MN128643.1 Cordyceps cicadae isolate WS401 small subunit ribosomal RNA gene, partial sequence; internal transcribed spacer 1, 5.8S ribosomal RNA gene, and internal transcribed spacer 2, complete sequence; and large subunit ribosomal RNA gene, partial sequence	95.183	602	11	15	3	604	2	585	0	904
11_MY3235_Cordyceps_blackwelliae_C5	EU573334.1 Isaria tenuipes strain MRCIF29 internal transcribed spacer 1, partial sequence; 5.8S ribosomal RNA gene, complete sequence; and internal transcribed spacer 2, partial sequence	90.236	594	25	20	18	604	15	582	0	750
11_MY3235_Cordyceps_blackwelliae_C5	MH532859.1 Cordyceps sp. strain BCC30923 internal transcribed spacer 1, partial sequence; 5.8S ribosomal RNA gene and internal transcribed spacer 2, complete sequence; and large subunit ribosomal RNA gene, partial sequence	90.411	584	24	19	28	604	1	559	0	745
11_MY3235_Cordyceps_blackwelliae_C5	MT966071.1 Cordyceps blackwelliae isolate NTUCC 18-107 small subunit ribosomal RNA gene, partial sequence; internal transcribed spacer 1 and 5.8S ribosomal RNA gene, complete sequence; and internal transcribed spacer 2, partial sequence	89.739	575	26	20	1	568	27	575	0	711
11_MY3235_Cordyceps_blackwelliae_C5	MF140737.1 Cordyceps blackwelliae strain TBRC 7255 18S ribosomal RNA gene, partial sequence; internal transcribed spacer 1, 5.8S ribosomal RNA gene, and internal transcribed spacer 2, complete sequence; and 28S ribosomal RNA gene, partial sequence	90.053	563	24	19	8	563	1	538	0	707
11_MY3235_Cordyceps_blackwelliae_C5	NR_164416.1 Cordyceps blackwelliae TBRC 7256 ITS region; from TYPE material	89.204	565	27	20	8	563	1	540	0	685
11_MY3235_Cordyceps_blackwelliae_C5	JQ425666.1 Isaria sp. BCC26302 18S ribosomal RNA gene, partial sequence; internal transcribed spacer 1, 5.8S ribosomal RNA gene, and internal transcribed spacer 2, complete sequence; and 28S ribosomal RNA gene, partial sequence	86.156	614	41	25	1	600	13	596	0	652
11_MY3235_Cordyceps_blackwelliae_C5	JQ425663.1 Torrubiella sp. BCC47986 18S ribosomal RNA gene, partial sequence; internal transcribed spacer 1, 5.8S ribosomal RNA gene, and internal transcribed spacer 2, complete sequence; and 28S ribosomal RNA gene, partial sequence	85.505	614	46	24	1	601	10	593	9.41e-180	637
11_MY3235_Cordyceps_blackwelliae_C5	MG921312.1 Isaria fumosorosea strain AMEF079 small subunit ribosomal RNA gene, partial sequence; internal transcribed spacer 1 and 5.8S ribosomal RNA gene, complete sequence; and internal transcribed spacer 2, partial sequence	87.215	571	37	22	6	567	1	544	1.15e-178	635
11_MY3235_Cordyceps_blackwelliae_C5	MH532865.1 Akanthomyces sp. SM-2018b strain BCC36037 small subunit ribosomal RNA gene, partial sequence; internal transcribed spacer 1, 5.8S ribosomal RNA gene, and internal transcribed spacer 2, complete sequence; and large subunit ribosomal RNA gene, partial sequence	85.526	608	45	24	1	595	10	587	1.4e-177	631
11_MY3235_Cordyceps_blackwelliae_C5	JQ425664.1 Isaria sp. BCC47987 18S ribosomal RNA gene, partial sequence; internal transcribed spacer 1, 5.8S ribosomal RNA gene, and internal transcribed spacer 2, complete sequence; and 28S ribosomal RNA gene, partial sequence	85.526	608	45	24	1	595	12	589	1.4e-177	631
12_MY3235_Cordyceps_blackwelliae_C6	AY245627.1 Cordyceps bifusispora strain ARS 5690 18S ribosomal RNA gene, partial sequence; internal transcribed spacer 1, 5.8S ribosomal RNA gene and internal transcribed spacer 2, complete sequence; and 28S ribosomal RNA gene, partial sequence	95.485	598	11	14	3	599	1	583	0	909
12_MY3235_Cordyceps_blackwelliae_C6	AB086631.1 Cordyceps cicadae genes for 18S rRNA, ITS1, 5.8S rRNA, ITS2, 28S rRNA, partial and complete sequence, strain:IFO 33259	95.134	596	13	14	1	595	2442	3022	0	896
12_MY3235_Cordyceps_blackwelliae_C6	KF740422.1 Cordyceps cicadae strain 0817-13 18S ribosomal RNA gene, partial sequence; internal transcribed spacer 1, 5.8S ribosomal RNA gene, and internal transcribed spacer 2, complete sequence; and 28S ribosomal RNA gene, partial sequence	94.833	600	15	14	1	599	24	608	0	894
12_MY3235_Cordyceps_blackwelliae_C6	KF373077.1 Uncultured Cordyceps clone djits 18S ribosomal RNA gene, partial sequence; internal transcribed spacer 1, 5.8S ribosomal RNA gene, and internal transcribed spacer 2, complete sequence; and 28S ribosomal RNA gene, partial sequence	94.833	600	15	14	1	599	23	607	0	894
12_MY3235_Cordyceps_blackwelliae_C6	AB085888.1 Cordyceps cicadae genes for 18S rRNA, ITS1, 5.8S rRNA, ITS2, 28S rRNA, partial and complete sequence, isolate: BCMU CS03	94.833	600	15	14	1	599	2440	3024	0	894
12_MY3235_Cordyceps_blackwelliae_C6	AB085887.1 Cordyceps cicadae genes for 18S rRNA, ITS1, 5.8S rRNA, ITS2, 28S rRNA, partial and complete sequence, isolate: BCMU CS02	94.833	600	15	14	1	599	2442	3026	0	894
12_MY3235_Cordyceps_blackwelliae_C6	AB085886.1 Cordyceps cicadae genes for 18S rRNA, ITS1, 5.8S rRNA, ITS2, 28S rRNA, partial and complete sequence, isolate: BCMU CS01	94.833	600	15	14	1	599	2441	3025	0	894
12_MY3235_Cordyceps_blackwelliae_C6	AB044637.1 Cordyceps takaomontana gene for 18S rRNA, ITS1, 5.8S rRNA, ITS2, 26S rRNA, partial and complete sequence	94.833	600	15	14	1	599	186	770	0	894
12_MY3235_Cordyceps_blackwelliae_C6	EU807996.1 Cordyceps takaomontana strain BCC 12688 18S ribosomal RNA gene, partial sequence; internal transcribed spacer 1, 5.8S ribosomal RNA gene, and internal transcribed spacer 2, complete sequence; and 28S ribosomal RNA gene, partial sequence	94.975	597	14	14	1	596	23	604	0	893
12_MY3235_Cordyceps_blackwelliae_C6	FJ478086.1 Limacella glioderma 18S ribosomal RNA gene, partial sequence; internal transcribed spacer 1, 5.8S ribosomal RNA gene, and internal transcribed spacer 2, complete sequence; and 28S ribosomal RNA gene, partial sequence	94.667	600	16	14	1	599	23	607	0	890
13_MY3235_Cordyceps_blackwelliae_C7	AB086213.1 Isaria tenuipes genes for 18S rRNA, ITS1, 5.8S rRNA, ITS2, 28S rRNA, partial and complete sequence, isolate: BCMU IJ13	98.974	585	6	0	1	585	2068	2652	0	1029
13_MY3235_Cordyceps_blackwelliae_C7	AY245646.1 Cordyceps ochraceostromata strain ARS 5691 18S ribosomal RNA gene, partial sequence; internal transcribed spacer 1, 5.8S ribosomal RNA gene and internal transcribed spacer 2, complete sequence; and 28S ribosomal RNA gene, partial sequence	98.971	583	6	0	3	585	1	583	0	1025
13_MY3235_Cordyceps_blackwelliae_C7	AY245627.1 Cordyceps bifusispora strain ARS 5690 18S ribosomal RNA gene, partial sequence; internal transcribed spacer 1, 5.8S ribosomal RNA gene and internal transcribed spacer 2, complete sequence; and 28S ribosomal RNA gene, partial sequence	98.973	584	4	2	3	585	1	583	0	1020
13_MY3235_Cordyceps_blackwelliae_C7	AB086631.1 Cordyceps cicadae genes for 18S rRNA, ITS1, 5.8S rRNA, ITS2, 28S rRNA, partial and complete sequence, strain:IFO 33259	98.969	582	4	2	1	581	2442	3022	0	1016
13_MY3235_Cordyceps_blackwelliae_C7	KF740422.1 Cordyceps cicadae strain 0817-13 18S ribosomal RNA gene, partial sequence; internal transcribed spacer 1, 5.8S ribosomal RNA gene, and internal transcribed spacer 2, complete sequence; and 28S ribosomal RNA gene, partial sequence	98.635	586	6	2	1	585	24	608	0	1014
13_MY3235_Cordyceps_blackwelliae_C7	KF373077.1 Uncultured Cordyceps clone djits 18S ribosomal RNA gene, partial sequence; internal transcribed spacer 1, 5.8S ribosomal RNA gene, and internal transcribed spacer 2, complete sequence; and 28S ribosomal RNA gene, partial sequence	98.635	586	6	2	1	585	23	607	0	1014
13_MY3235_Cordyceps_blackwelliae_C7	AB085888.1 Cordyceps cicadae genes for 18S rRNA, ITS1, 5.8S rRNA, ITS2, 28S rRNA, partial and complete sequence, isolate: BCMU CS03	98.635	586	6	2	1	585	2440	3024	0	1014
13_MY3235_Cordyceps_blackwelliae_C7	AB085887.1 Cordyceps cicadae genes for 18S rRNA, ITS1, 5.8S rRNA, ITS2, 28S rRNA, partial and complete sequence, isolate: BCMU CS02	98.635	586	6	2	1	585	2442	3026	0	1014
13_MY3235_Cordyceps_blackwelliae_C7	AB085886.1 Cordyceps cicadae genes for 18S rRNA, ITS1, 5.8S rRNA, ITS2, 28S rRNA, partial and complete sequence, isolate: BCMU CS01	98.635	586	6	2	1	585	2441	3025	0	1014
13_MY3235_Cordyceps_blackwelliae_C7	EU573334.1 Isaria tenuipes strain MRCIF29 internal transcribed spacer 1, partial sequence; 5.8S ribosomal RNA gene, complete sequence; and internal transcribed spacer 2, partial sequence	99.648	568	1	1	18	585	15	581	0	1012
14_MY4953_Cordyceps_blackwelliae_C1	AB086213.1 Isaria tenuipes genes for 18S rRNA, ITS1, 5.8S rRNA, ITS2, 28S rRNA, partial and complete sequence, isolate: BCMU IJ13	98.974	585	6	0	1	585	2068	2652	0	1029
14_MY4953_Cordyceps_blackwelliae_C1	AY245646.1 Cordyceps ochraceostromata strain ARS 5691 18S ribosomal RNA gene, partial sequence; internal transcribed spacer 1, 5.8S ribosomal RNA gene and internal transcribed spacer 2, complete sequence; and 28S ribosomal RNA gene, partial sequence	98.971	583	6	0	3	585	1	583	0	1025
14_MY4953_Cordyceps_blackwelliae_C1	AY245627.1 Cordyceps bifusispora strain ARS 5690 18S ribosomal RNA gene, partial sequence; internal transcribed spacer 1, 5.8S ribosomal RNA gene and internal transcribed spacer 2, complete sequence; and 28S ribosomal RNA gene, partial sequence	98.973	584	4	2	3	585	1	583	0	1020
14_MY4953_Cordyceps_blackwelliae_C1	AB086631.1 Cordyceps cicadae genes for 18S rRNA, ITS1, 5.8S rRNA, ITS2, 28S rRNA, partial and complete sequence, strain:IFO 33259	98.969	582	4	2	1	581	2442	3022	0	1016
14_MY4953_Cordyceps_blackwelliae_C1	KF740422.1 Cordyceps cicadae strain 0817-13 18S ribosomal RNA gene, partial sequence; internal transcribed spacer 1, 5.8S ribosomal RNA gene, and internal transcribed spacer 2, complete sequence; and 28S ribosomal RNA gene, partial sequence	98.635	586	6	2	1	585	24	608	0	1014
14_MY4953_Cordyceps_blackwelliae_C1	KF373077.1 Uncultured Cordyceps clone djits 18S ribosomal RNA gene, partial sequence; internal transcribed spacer 1, 5.8S ribosomal RNA gene, and internal transcribed spacer 2, complete sequence; and 28S ribosomal RNA gene, partial sequence	98.635	586	6	2	1	585	23	607	0	1014
14_MY4953_Cordyceps_blackwelliae_C1	AB085888.1 Cordyceps cicadae genes for 18S rRNA, ITS1, 5.8S rRNA, ITS2, 28S rRNA, partial and complete sequence, isolate: BCMU CS03	98.635	586	6	2	1	585	2440	3024	0	1014
14_MY4953_Cordyceps_blackwelliae_C1	AB085887.1 Cordyceps cicadae genes for 18S rRNA, ITS1, 5.8S rRNA, ITS2, 28S rRNA, partial and complete sequence, isolate: BCMU CS02	98.635	586	6	2	1	585	2442	3026	0	1014
14_MY4953_Cordyceps_blackwelliae_C1	AB085886.1 Cordyceps cicadae genes for 18S rRNA, ITS1, 5.8S rRNA, ITS2, 28S rRNA, partial and complete sequence, isolate: BCMU CS01	98.635	586	6	2	1	585	2441	3025	0	1014
14_MY4953_Cordyceps_blackwelliae_C1	EU573334.1 Isaria tenuipes strain MRCIF29 internal transcribed spacer 1, partial sequence; 5.8S ribosomal RNA gene, complete sequence; and internal transcribed spacer 2, partial sequence	99.648	568	1	1	18	585	15	581	0	1012
15_MY4953_Cordyceps_blackwelliae_C2	AY245627.1 Cordyceps bifusispora strain ARS 5690 18S ribosomal RNA gene, partial sequence; internal transcribed spacer 1, 5.8S ribosomal RNA gene and internal transcribed spacer 2, complete sequence; and 28S ribosomal RNA gene, partial sequence	98.464	586	5	4	3	586	1	584	0	1003
15_MY4953_Cordyceps_blackwelliae_C2	KF740422.1 Cordyceps cicadae strain 0817-13 18S ribosomal RNA gene, partial sequence; internal transcribed spacer 1, 5.8S ribosomal RNA gene, and internal transcribed spacer 2, complete sequence; and 28S ribosomal RNA gene, partial sequence	98.129	588	7	4	1	586	24	609	0	997
15_MY4953_Cordyceps_blackwelliae_C2	KF373077.1 Uncultured Cordyceps clone djits 18S ribosomal RNA gene, partial sequence; internal transcribed spacer 1, 5.8S ribosomal RNA gene, and internal transcribed spacer 2, complete sequence; and 28S ribosomal RNA gene, partial sequence	98.129	588	7	4	1	586	23	608	0	997
15_MY4953_Cordyceps_blackwelliae_C2	AB086213.1 Isaria tenuipes genes for 18S rRNA, ITS1, 5.8S rRNA, ITS2, 28S rRNA, partial and complete sequence, isolate: BCMU IJ13	98.129	588	7	4	1	586	2068	2653	0	997
15_MY4953_Cordyceps_blackwelliae_C2	AB085888.1 Cordyceps cicadae genes for 18S rRNA, ITS1, 5.8S rRNA, ITS2, 28S rRNA, partial and complete sequence, isolate: BCMU CS03	98.129	588	7	4	1	586	2440	3025	0	997
15_MY4953_Cordyceps_blackwelliae_C2	AB085887.1 Cordyceps cicadae genes for 18S rRNA, ITS1, 5.8S rRNA, ITS2, 28S rRNA, partial and complete sequence, isolate: BCMU CS02	98.129	588	7	4	1	586	2442	3027	0	997
15_MY4953_Cordyceps_blackwelliae_C2	AB085886.1 Cordyceps cicadae genes for 18S rRNA, ITS1, 5.8S rRNA, ITS2, 28S rRNA, partial and complete sequence, isolate: BCMU CS01	98.129	588	7	4	1	586	2441	3026	0	997
15_MY4953_Cordyceps_blackwelliae_C2	AB086631.1 Cordyceps cicadae genes for 18S rRNA, ITS1, 5.8S rRNA, ITS2, 28S rRNA, partial and complete sequence, strain:IFO 33259	98.456	583	5	4	1	581	2442	3022	0	997
15_MY4953_Cordyceps_blackwelliae_C2	AY245646.1 Cordyceps ochraceostromata strain ARS 5691 18S ribosomal RNA gene, partial sequence; internal transcribed spacer 1, 5.8S ribosomal RNA gene and internal transcribed spacer 2, complete sequence; and 28S ribosomal RNA gene, partial sequence	98.123	586	7	4	3	586	1	584	0	994
15_MY4953_Cordyceps_blackwelliae_C2	FJ478086.1 Limacella glioderma 18S ribosomal RNA gene, partial sequence; internal transcribed spacer 1, 5.8S ribosomal RNA gene, and internal transcribed spacer 2, complete sequence; and 28S ribosomal RNA gene, partial sequence	97.959	588	8	4	1	586	23	608	0	993
16_MY1111101_Cordyceps_blackwelliae_C1	AB086213.1 Isaria tenuipes genes for 18S rRNA, ITS1, 5.8S rRNA, ITS2, 28S rRNA, partial and complete sequence, isolate: BCMU IJ13	98.807	587	5	1	1	587	2068	2652	0	1025
16_MY1111101_Cordyceps_blackwelliae_C1	AY245646.1 Cordyceps ochraceostromata strain ARS 5691 18S ribosomal RNA gene, partial sequence; internal transcribed spacer 1, 5.8S ribosomal RNA gene and internal transcribed spacer 2, complete sequence; and 28S ribosomal RNA gene, partial sequence	98.803	585	5	1	3	587	1	583	0	1021
16_MY1111101_Cordyceps_blackwelliae_C1	AY245627.1 Cordyceps bifusispora strain ARS 5690 18S ribosomal RNA gene, partial sequence; internal transcribed spacer 1, 5.8S ribosomal RNA gene and internal transcribed spacer 2, complete sequence; and 28S ribosomal RNA gene, partial sequence	98.805	586	3	3	3	587	1	583	0	1016
16_MY1111101_Cordyceps_blackwelliae_C1	AB086631.1 Cordyceps cicadae genes for 18S rRNA, ITS1, 5.8S rRNA, ITS2, 28S rRNA, partial and complete sequence, strain:IFO 33259	98.801	584	3	3	1	583	2442	3022	0	1012
16_MY1111101_Cordyceps_blackwelliae_C1	KF740422.1 Cordyceps cicadae strain 0817-13 18S ribosomal RNA gene, partial sequence; internal transcribed spacer 1, 5.8S ribosomal RNA gene, and internal transcribed spacer 2, complete sequence; and 28S ribosomal RNA gene, partial sequence	98.469	588	5	3	1	587	24	608	0	1011
16_MY1111101_Cordyceps_blackwelliae_C1	KF373077.1 Uncultured Cordyceps clone djits 18S ribosomal RNA gene, partial sequence; internal transcribed spacer 1, 5.8S ribosomal RNA gene, and internal transcribed spacer 2, complete sequence; and 28S ribosomal RNA gene, partial sequence	98.469	588	5	3	1	587	23	607	0	1011
16_MY1111101_Cordyceps_blackwelliae_C1	AB085888.1 Cordyceps cicadae genes for 18S rRNA, ITS1, 5.8S rRNA, ITS2, 28S rRNA, partial and complete sequence, isolate: BCMU CS03	98.469	588	5	3	1	587	2440	3024	0	1011
16_MY1111101_Cordyceps_blackwelliae_C1	AB085887.1 Cordyceps cicadae genes for 18S rRNA, ITS1, 5.8S rRNA, ITS2, 28S rRNA, partial and complete sequence, isolate: BCMU CS02	98.469	588	5	3	1	587	2442	3026	0	1011
16_MY1111101_Cordyceps_blackwelliae_C1	AB085886.1 Cordyceps cicadae genes for 18S rRNA, ITS1, 5.8S rRNA, ITS2, 28S rRNA, partial and complete sequence, isolate: BCMU CS01	98.469	588	5	3	1	587	2441	3025	0	1011
16_MY1111101_Cordyceps_blackwelliae_C1	FJ478086.1 Limacella glioderma 18S ribosomal RNA gene, partial sequence; internal transcribed spacer 1, 5.8S ribosomal RNA gene, and internal transcribed spacer 2, complete sequence; and 28S ribosomal RNA gene, partial sequence	98.299	588	6	3	1	587	23	607	0	1006
17_MY1111102_Cordyceps_blackwelliae_C1	AB086213.1 Isaria tenuipes genes for 18S rRNA, ITS1, 5.8S rRNA, ITS2, 28S rRNA, partial and complete sequence, isolate: BCMU IJ13	91.93	632	4	42	1	632	2068	2652	0	764
17_MY1111102_Cordyceps_blackwelliae_C1	AY245646.1 Cordyceps ochraceostromata strain ARS 5691 18S ribosomal RNA gene, partial sequence; internal transcribed spacer 1, 5.8S ribosomal RNA gene and internal transcribed spacer 2, complete sequence; and 28S ribosomal RNA gene, partial sequence	91.905	630	4	42	3	632	1	583	0	760
17_MY1111102_Cordyceps_blackwelliae_C1	AY245627.1 Cordyceps bifusispora strain ARS 5690 18S ribosomal RNA gene, partial sequence; internal transcribed spacer 1, 5.8S ribosomal RNA gene and internal transcribed spacer 2, complete sequence; and 28S ribosomal RNA gene, partial sequence	91.587	630	6	41	3	632	1	583	0	755
17_MY1111102_Cordyceps_blackwelliae_C1	AB086631.1 Cordyceps cicadae genes for 18S rRNA, ITS1, 5.8S rRNA, ITS2, 28S rRNA, partial and complete sequence, strain:IFO 33259	91.561	628	6	41	1	628	2442	3022	0	752
17_MY1111102_Cordyceps_blackwelliae_C1	KF740422.1 Cordyceps cicadae strain 0817-13 18S ribosomal RNA gene, partial sequence; internal transcribed spacer 1, 5.8S ribosomal RNA gene, and internal transcribed spacer 2, complete sequence; and 28S ribosomal RNA gene, partial sequence	91.297	632	8	41	1	632	24	608	0	750
17_MY1111102_Cordyceps_blackwelliae_C1	KF373077.1 Uncultured Cordyceps clone djits 18S ribosomal RNA gene, partial sequence; internal transcribed spacer 1, 5.8S ribosomal RNA gene, and internal transcribed spacer 2, complete sequence; and 28S ribosomal RNA gene, partial sequence	91.297	632	8	41	1	632	23	607	0	750
17_MY1111102_Cordyceps_blackwelliae_C1	AB085888.1 Cordyceps cicadae genes for 18S rRNA, ITS1, 5.8S rRNA, ITS2, 28S rRNA, partial and complete sequence, isolate: BCMU CS03	91.297	632	8	41	1	632	2440	3024	0	750
17_MY1111102_Cordyceps_blackwelliae_C1	AB085887.1 Cordyceps cicadae genes for 18S rRNA, ITS1, 5.8S rRNA, ITS2, 28S rRNA, partial and complete sequence, isolate: BCMU CS02	91.297	632	8	41	1	632	2442	3026	0	750
17_MY1111102_Cordyceps_blackwelliae_C1	AB085886.1 Cordyceps cicadae genes for 18S rRNA, ITS1, 5.8S rRNA, ITS2, 28S rRNA, partial and complete sequence, isolate: BCMU CS01	91.297	632	8	41	1	632	2441	3025	0	750
17_MY1111102_Cordyceps_blackwelliae_C1	FJ478086.1 Limacella glioderma 18S ribosomal RNA gene, partial sequence; internal transcribed spacer 1, 5.8S ribosomal RNA gene, and internal transcribed spacer 2, complete sequence; and 28S ribosomal RNA gene, partial sequence	91.139	632	9	41	1	632	23	607	0	746
18_MY1111102_Cordyceps_blackwelliae_C2	JQ425666.1 Isaria sp. BCC26302 18S ribosomal RNA gene, partial sequence; internal transcribed spacer 1, 5.8S ribosomal RNA gene, and internal transcribed spacer 2, complete sequence; and 28S ribosomal RNA gene, partial sequence	95.515	602	7	20	1	600	13	596	0	893
18_MY1111102_Cordyceps_blackwelliae_C2	AY245627.1 Cordyceps bifusispora strain ARS 5690 18S ribosomal RNA gene, partial sequence; internal transcribed spacer 1, 5.8S ribosomal RNA gene and internal transcribed spacer 2, complete sequence; and 28S ribosomal RNA gene, partial sequence	94.85	602	13	17	3	604	1	584	0	886
18_MY1111102_Cordyceps_blackwelliae_C2	FJ820805.1 Uncultured fungus clone S318 18S ribosomal RNA gene, partial sequence; internal transcribed spacer 1, 5.8S ribosomal RNA gene, and internal transcribed spacer 2, complete sequence; and 28S ribosomal RNA gene, partial sequence	94.371	604	16	17	1	604	20	605	0	876
18_MY1111102_Cordyceps_blackwelliae_C2	NR_158478.1 Gibellula shennongjiaensis GZAC SNJ2012 ITS region; from TYPE material	94.389	606	14	19	1	604	23	610	0	873
18_MY1111102_Cordyceps_blackwelliae_C2	KF740422.1 Cordyceps cicadae strain 0817-13 18S ribosomal RNA gene, partial sequence; internal transcribed spacer 1, 5.8S ribosomal RNA gene, and internal transcribed spacer 2, complete sequence; and 28S ribosomal RNA gene, partial sequence	94.205	604	17	17	1	604	24	609	0	872
18_MY1111102_Cordyceps_blackwelliae_C2	KF373077.1 Uncultured Cordyceps clone djits 18S ribosomal RNA gene, partial sequence; internal transcribed spacer 1, 5.8S ribosomal RNA gene, and internal transcribed spacer 2, complete sequence; and 28S ribosomal RNA gene, partial sequence	94.205	604	17	17	1	604	23	608	0	872
18_MY1111102_Cordyceps_blackwelliae_C2	AB086213.1 Isaria tenuipes genes for 18S rRNA, ITS1, 5.8S rRNA, ITS2, 28S rRNA, partial and complete sequence, isolate: BCMU IJ13	94.205	604	17	17	1	604	2068	2653	0	872
18_MY1111102_Cordyceps_blackwelliae_C2	AB085888.1 Cordyceps cicadae genes for 18S rRNA, ITS1, 5.8S rRNA, ITS2, 28S rRNA, partial and complete sequence, isolate: BCMU CS03	94.205	604	17	17	1	604	2440	3025	0	872
18_MY1111102_Cordyceps_blackwelliae_C2	AB085887.1 Cordyceps cicadae genes for 18S rRNA, ITS1, 5.8S rRNA, ITS2, 28S rRNA, partial and complete sequence, isolate: BCMU CS02	94.205	604	17	17	1	604	2442	3027	0	872
18_MY1111102_Cordyceps_blackwelliae_C2	AB086631.1 Cordyceps cicadae genes for 18S rRNA, ITS1, 5.8S rRNA, ITS2, 28S rRNA, partial and complete sequence, strain:IFO 33259	94.491	599	15	17	1	599	2442	3022	0	872
19_MY1111102_Cordyceps_blackwelliae_C3	AB086213.1 Isaria tenuipes genes for 18S rRNA, ITS1, 5.8S rRNA, ITS2, 28S rRNA, partial and complete sequence, isolate: BCMU IJ13	98.807	587	5	1	1	587	2068	2652	0	1025
19_MY1111102_Cordyceps_blackwelliae_C3	AY245646.1 Cordyceps ochraceostromata strain ARS 5691 18S ribosomal RNA gene, partial sequence; internal transcribed spacer 1, 5.8S ribosomal RNA gene and internal transcribed spacer 2, complete sequence; and 28S ribosomal RNA gene, partial sequence	98.803	585	5	1	3	587	1	583	0	1021
19_MY1111102_Cordyceps_blackwelliae_C3	AY245627.1 Cordyceps bifusispora strain ARS 5690 18S ribosomal RNA gene, partial sequence; internal transcribed spacer 1, 5.8S ribosomal RNA gene and internal transcribed spacer 2, complete sequence; and 28S ribosomal RNA gene, partial sequence	98.805	586	3	3	3	587	1	583	0	1016
19_MY1111102_Cordyceps_blackwelliae_C3	AB086631.1 Cordyceps cicadae genes for 18S rRNA, ITS1, 5.8S rRNA, ITS2, 28S rRNA, partial and complete sequence, strain:IFO 33259	98.801	584	3	3	1	583	2442	3022	0	1012
19_MY1111102_Cordyceps_blackwelliae_C3	KF740422.1 Cordyceps cicadae strain 0817-13 18S ribosomal RNA gene, partial sequence; internal transcribed spacer 1, 5.8S ribosomal RNA gene, and internal transcribed spacer 2, complete sequence; and 28S ribosomal RNA gene, partial sequence	98.469	588	5	3	1	587	24	608	0	1011
19_MY1111102_Cordyceps_blackwelliae_C3	KF373077.1 Uncultured Cordyceps clone djits 18S ribosomal RNA gene, partial sequence; internal transcribed spacer 1, 5.8S ribosomal RNA gene, and internal transcribed spacer 2, complete sequence; and 28S ribosomal RNA gene, partial sequence	98.469	588	5	3	1	587	23	607	0	1011
19_MY1111102_Cordyceps_blackwelliae_C3	AB085888.1 Cordyceps cicadae genes for 18S rRNA, ITS1, 5.8S rRNA, ITS2, 28S rRNA, partial and complete sequence, isolate: BCMU CS03	98.469	588	5	3	1	587	2440	3024	0	1011
19_MY1111102_Cordyceps_blackwelliae_C3	AB085887.1 Cordyceps cicadae genes for 18S rRNA, ITS1, 5.8S rRNA, ITS2, 28S rRNA, partial and complete sequence, isolate: BCMU CS02	98.469	588	5	3	1	587	2442	3026	0	1011
19_MY1111102_Cordyceps_blackwelliae_C3	AB085886.1 Cordyceps cicadae genes for 18S rRNA, ITS1, 5.8S rRNA, ITS2, 28S rRNA, partial and complete sequence, isolate: BCMU CS01	98.469	588	5	3	1	587	2441	3025	0	1011
19_MY1111102_Cordyceps_blackwelliae_C3	FJ478086.1 Limacella glioderma 18S ribosomal RNA gene, partial sequence; internal transcribed spacer 1, 5.8S ribosomal RNA gene, and internal transcribed spacer 2, complete sequence; and 28S ribosomal RNA gene, partial sequence	98.299	588	6	3	1	587	23	607	0	1006
20_NHJ5763_Cordyceps_cateniannulatus_C1	MH532894.1 Akanthomyces sp. SM-2018a strain BCC01633 small subunit ribosomal RNA gene, partial sequence; internal transcribed spacer 1, 5.8S ribosomal RNA gene, and internal transcribed spacer 2, complete sequence; and large subunit ribosomal RNA gene, partial sequence	100	585	0	0	1	585	14	598	0	1056
20_NHJ5763_Cordyceps_cateniannulatus_C1	MH532858.1 Akanthomyces sp. SM-2018a strain BCC30546 small subunit ribosomal RNA gene, partial sequence; internal transcribed spacer 1, 5.8S ribosomal RNA gene, and internal transcribed spacer 2, complete sequence; and large subunit ribosomal RNA gene, partial sequence	99.827	578	1	0	1	578	11	588	0	1039
20_NHJ5763_Cordyceps_cateniannulatus_C1	MH532898.1 Akanthomyces sp. SM-2018a strain BCC15619 small subunit ribosomal RNA gene, partial sequence; internal transcribed spacer 1, 5.8S ribosomal RNA gene, and internal transcribed spacer 2, complete sequence; and large subunit ribosomal RNA gene, partial sequence	99.825	573	1	0	1	573	8	580	0	1030
20_NHJ5763_Cordyceps_cateniannulatus_C1	MH532862.1 Akanthomyces sp. SM-2018a strain BCC34340 small subunit ribosomal RNA gene, partial sequence; internal transcribed spacer 1, 5.8S ribosomal RNA gene, and internal transcribed spacer 2, complete sequence; and large subunit ribosomal RNA gene, partial sequence	100	570	0	0	1	570	7	576	0	1029
20_NHJ5763_Cordyceps_cateniannulatus_C1	MH532840.1 Akanthomyces sp. SM-2018a strain BCC21288 small subunit ribosomal RNA gene, partial sequence; internal transcribed spacer 1, 5.8S ribosomal RNA gene, and internal transcribed spacer 2, complete sequence; and large subunit ribosomal RNA gene, partial sequence	99.825	572	1	0	1	572	13	584	0	1028
20_NHJ5763_Cordyceps_cateniannulatus_C1	KP685597.1 Gibellula leiopus internal transcribed spacer 1, partial sequence; 5.8S ribosomal RNA gene and internal transcribed spacer 2, complete sequence; and 28S ribosomal RNA gene, partial sequence	99.825	571	1	0	18	588	11	581	0	1026
20_NHJ5763_Cordyceps_cateniannulatus_C1	KJ857274.1 Isaria sp. CW-2015a strain QLS-2 internal transcribed spacer 1, partial sequence; 5.8S ribosomal RNA gene and internal transcribed spacer 2, complete sequence; and 28S ribosomal RNA gene, partial sequence	99.648	568	2	0	20	587	1	568	0	1016
20_NHJ5763_Cordyceps_cateniannulatus_C1	KJ857273.1 Isaria sp. CW-2015a strain QLS-1 internal transcribed spacer 1, partial sequence; 5.8S ribosomal RNA gene and internal transcribed spacer 2, complete sequence; and 28S ribosomal RNA gene, partial sequence	99.461	557	3	0	25	581	1	557	0	992
20_NHJ5763_Cordyceps_cateniannulatus_C1	MT974203.1 Akanthomyces kanyawimiae isolate NTUCC 20-058 small subunit ribosomal RNA gene, partial sequence; internal transcribed spacer 1 and 5.8S ribosomal RNA gene, complete sequence; and internal transcribed spacer 2, partial sequence	99.288	562	2	2	1	562	24	583	0	989
20_NHJ5763_Cordyceps_cateniannulatus_C1	KU893152.1 Isaria sp. CW-2015a voucher GZUIF DX1 internal transcribed spacer 1, partial sequence; 5.8S ribosomal RNA gene and internal transcribed spacer 2, complete sequence; and 28S ribosomal RNA gene, partial sequence	99.634	546	2	0	44	589	2	547	0	976
21_MY9282_Cordyceps_chiangdaoensis_C1	JQ425666.1 Isaria sp. BCC26302 18S ribosomal RNA gene, partial sequence; internal transcribed spacer 1, 5.8S ribosomal RNA gene, and internal transcribed spacer 2, complete sequence; and 28S ribosomal RNA gene, partial sequence	97.811	594	3	4	1	594	13	596	0	1004
21_MY9282_Cordyceps_chiangdaoensis_C1	NR_158478.1 Gibellula shennongjiaensis GZAC SNJ2012 ITS region; from TYPE material	96.488	598	11	4	1	598	23	610	0	976
21_MY9282_Cordyceps_chiangdaoensis_C1	JQ425663.1 Torrubiella sp. BCC47986 18S ribosomal RNA gene, partial sequence; internal transcribed spacer 1, 5.8S ribosomal RNA gene, and internal transcribed spacer 2, complete sequence; and 28S ribosomal RNA gene, partial sequence	96.471	595	10	5	1	595	10	593	0	966
21_MY9282_Cordyceps_chiangdaoensis_C1	MH532865.1 Akanthomyces sp. SM-2018b strain BCC36037 small subunit ribosomal RNA gene, partial sequence; internal transcribed spacer 1, 5.8S ribosomal RNA gene, and internal transcribed spacer 2, complete sequence; and large subunit ribosomal RNA gene, partial sequence	96.604	589	9	5	1	589	10	587	0	960
21_MY9282_Cordyceps_chiangdaoensis_C1	JQ425664.1 Isaria sp. BCC47987 18S ribosomal RNA gene, partial sequence; internal transcribed spacer 1, 5.8S ribosomal RNA gene, and internal transcribed spacer 2, complete sequence; and 28S ribosomal RNA gene, partial sequence	96.604	589	9	5	1	589	12	589	0	960
21_MY9282_Cordyceps_chiangdaoensis_C1	MH532848.1 Akanthomyces sp. SM-2018b strain BCC23820 small subunit ribosomal RNA gene, partial sequence; internal transcribed spacer 1, 5.8S ribosomal RNA gene, and internal transcribed spacer 2, complete sequence; and large subunit ribosomal RNA gene, partial sequence	96.115	592	11	6	1	591	13	593	0	948
21_MY9282_Cordyceps_chiangdaoensis_C1	NR_164417.1 Akanthomyces waltergamsii TBRC 7252 ITS region; from TYPE material	98	550	2	3	8	557	1	541	0	938
21_MY9282_Cordyceps_chiangdaoensis_C1	HQ608087.1 Isaria farinosa isolate TR053 18S ribosomal RNA gene, partial sequence; internal transcribed spacer 1, 5.8S ribosomal RNA gene, and internal transcribed spacer 2, complete sequence; and 28S ribosomal RNA gene, partial sequence	94.649	598	22	4	1	598	23	610	0	926
21_MY9282_Cordyceps_chiangdaoensis_C1	MH859794.1 Akanthomyces muscarius strain CBS 455.70B small subunit ribosomal RNA gene, partial sequence; internal transcribed spacer 1, 5.8S ribosomal RNA gene, and internal transcribed spacer 2, complete sequence; and large subunit ribosomal RNA gene, partial sequence	94.649	598	21	5	1	598	8	594	0	924
21_MY9282_Cordyceps_chiangdaoensis_C1	MH855114.1 Akanthomyces muscarius strain CBS 203.30 small subunit ribosomal RNA gene, partial sequence; internal transcribed spacer 1, 5.8S ribosomal RNA gene, and internal transcribed spacer 2, complete sequence; and large subunit ribosomal RNA gene, partial sequence	94.314	598	24	4	1	598	11	598	0	917
22_MY9282_Cordyceps_chiangdaoensis_C2	EU807994.1 Cordyceps takaomontana strain BCC 2162 18S ribosomal RNA gene, partial sequence; internal transcribed spacer 1, 5.8S ribosomal RNA gene, and internal transcribed spacer 2, complete sequence; and 28S ribosomal RNA gene, partial sequence	97.759	580	7	4	1	579	13	587	0	976
22_MY9282_Cordyceps_chiangdaoensis_C2	NR_171876.1 Cordyceps yinjiangensis GZAC YJ0622 ITS region; from TYPE material	97.743	576	7	4	1	576	19	588	0	968
22_MY9282_Cordyceps_chiangdaoensis_C2	JN121119.1 Cordyceps militaris strain DSM1153 18S ribosomal RNA gene, partial sequence; internal transcribed spacer 1, 5.8S ribosomal RNA gene, and internal transcribed spacer 2, complete sequence; and 28S ribosomal RNA gene, partial sequence	97.099	586	12	4	1	586	23	603	0	967
22_MY9282_Cordyceps_chiangdaoensis_C2	MT000710.1 Cordyceps parvistroma strain BCC 79829 small subunit ribosomal RNA gene, partial sequence; internal transcribed spacer 1, 5.8S ribosomal RNA gene, and internal transcribed spacer 2, complete sequence; and large subunit ribosomal RNA gene, partial sequence	97.256	583	10	4	1	583	10	586	0	967
22_MY9282_Cordyceps_chiangdaoensis_C2	FJ765277.1 Cordyceps ninchukispora strain BCC2121 18S ribosomal RNA gene, partial sequence; internal transcribed spacer 1, 5.8S ribosomal RNA gene, and internal transcribed spacer 2, complete sequence; and 28S ribosomal RNA gene, partial sequence	97.251	582	10	4	1	582	12	587	0	966
22_MY9282_Cordyceps_chiangdaoensis_C2	FJ765271.1 Cordyceps ninchukispora strain BCC12735 18S ribosomal RNA gene, partial sequence; internal transcribed spacer 1, 5.8S ribosomal RNA gene, and internal transcribed spacer 2, complete sequence; and 28S ribosomal RNA gene, partial sequence	97.246	581	10	4	1	581	12	586	0	964
22_MY9282_Cordyceps_chiangdaoensis_C2	FJ765272.1 Cordyceps ninchukispora strain BCC15599 18S ribosomal RNA gene, partial sequence; internal transcribed spacer 1, 5.8S ribosomal RNA gene, and internal transcribed spacer 2, complete sequence; and 28S ribosomal RNA gene, partial sequence	97.246	581	11	4	1	581	12	587	0	963
22_MY9282_Cordyceps_chiangdaoensis_C2	MT012347.1 Cordyceps pruinosa voucher HKAS 102537 small subunit ribosomal RNA gene, partial sequence; internal transcribed spacer 1, 5.8S ribosomal RNA gene, and internal transcribed spacer 2, complete sequence; and large subunit ribosomal RNA gene, partial sequence	97.237	579	10	4	1	579	10	582	0	960
22_MY9282_Cordyceps_chiangdaoensis_C2	FJ765274.1 Cordyceps ninchukispora strain BCC30937 18S ribosomal RNA gene, partial sequence; internal transcribed spacer 1, 5.8S ribosomal RNA gene, and internal transcribed spacer 2, complete sequence; and 28S ribosomal RNA gene, partial sequence	97.232	578	10	4	1	578	12	583	0	958
22_MY9282_Cordyceps_chiangdaoensis_C2	FJ765273.1 Cordyceps ninchukispora strain BCC14086 18S ribosomal RNA gene, partial sequence; internal transcribed spacer 1, 5.8S ribosomal RNA gene, and internal transcribed spacer 2, complete sequence; and 28S ribosomal RNA gene, partial sequence	97.232	578	11	4	1	578	12	584	0	957
23_MY9282_Cordyceps_chiangdaoensis_C3	KF740422.1 Cordyceps cicadae strain 0817-13 18S ribosomal RNA gene, partial sequence; internal transcribed spacer 1, 5.8S ribosomal RNA gene, and internal transcribed spacer 2, complete sequence; and 28S ribosomal RNA gene, partial sequence	99.321	589	0	4	1	588	24	609	0	1031
23_MY9282_Cordyceps_chiangdaoensis_C3	KF373077.1 Uncultured Cordyceps clone djits 18S ribosomal RNA gene, partial sequence; internal transcribed spacer 1, 5.8S ribosomal RNA gene, and internal transcribed spacer 2, complete sequence; and 28S ribosomal RNA gene, partial sequence	99.321	589	0	4	1	588	23	608	0	1031
23_MY9282_Cordyceps_chiangdaoensis_C3	AB085888.1 Cordyceps cicadae genes for 18S rRNA, ITS1, 5.8S rRNA, ITS2, 28S rRNA, partial and complete sequence, isolate: BCMU CS03	99.321	589	0	4	1	588	2440	3025	0	1031
23_MY9282_Cordyceps_chiangdaoensis_C3	AB085887.1 Cordyceps cicadae genes for 18S rRNA, ITS1, 5.8S rRNA, ITS2, 28S rRNA, partial and complete sequence, isolate: BCMU CS02	99.321	589	0	4	1	588	2442	3027	0	1031
23_MY9282_Cordyceps_chiangdaoensis_C3	AB085886.1 Cordyceps cicadae genes for 18S rRNA, ITS1, 5.8S rRNA, ITS2, 28S rRNA, partial and complete sequence, isolate: BCMU CS01	99.321	589	0	4	1	588	2441	3026	0	1031
23_MY9282_Cordyceps_chiangdaoensis_C3	FJ478086.1 Limacella glioderma 18S ribosomal RNA gene, partial sequence; internal transcribed spacer 1, 5.8S ribosomal RNA gene, and internal transcribed spacer 2, complete sequence; and 28S ribosomal RNA gene, partial sequence	99.151	589	1	4	1	588	23	608	0	1026
23_MY9282_Cordyceps_chiangdaoensis_C3	FJ765282.1 Cordyceps sp. BCC14567 18S ribosomal RNA gene, partial sequence; internal transcribed spacer 1, 5.8S ribosomal RNA gene, and internal transcribed spacer 2, complete sequence; and 28S ribosomal RNA gene, partial sequence	99.314	583	0	4	1	582	10	589	0	1020
23_MY9282_Cordyceps_chiangdaoensis_C3	MN128643.1 Cordyceps cicadae isolate WS401 small subunit ribosomal RNA gene, partial sequence; internal transcribed spacer 1, 5.8S ribosomal RNA gene, and internal transcribed spacer 2, complete sequence; and large subunit ribosomal RNA gene, partial sequence	98.978	587	2	4	3	588	2	585	0	1018
23_MY9282_Cordyceps_chiangdaoensis_C3	MF460361.2 Cordyceps cicadae small subunit ribosomal RNA gene, partial sequence; internal transcribed spacer 1, 5.8S ribosomal RNA gene, and internal transcribed spacer 2, complete sequence; and large subunit ribosomal RNA gene, partial sequence	98.978	587	2	4	3	588	1	584	0	1018
23_MY9282_Cordyceps_chiangdaoensis_C3	KY924492.1 Cordyceps cicadae isolate CC1601 small subunit ribosomal RNA gene, partial sequence; internal transcribed spacer 1, 5.8S ribosomal RNA gene, and internal transcribed spacer 2, complete sequence; and large subunit ribosomal RNA gene, partial sequence	98.978	587	2	4	3	588	1	584	0	1018
24_MY10110_Cordyceps_chiangdaoensis_C1	JN121119.1 Cordyceps militaris strain DSM1153 18S ribosomal RNA gene, partial sequence; internal transcribed spacer 1, 5.8S ribosomal RNA gene, and internal transcribed spacer 2, complete sequence; and 28S ribosomal RNA gene, partial sequence	90.982	621	15	30	3	623	24	603	0	770
24_MY10110_Cordyceps_chiangdaoensis_C1	EU807994.1 Cordyceps takaomontana strain BCC 2162 18S ribosomal RNA gene, partial sequence; internal transcribed spacer 1, 5.8S ribosomal RNA gene, and internal transcribed spacer 2, complete sequence; and 28S ribosomal RNA gene, partial sequence	91.22	615	12	31	3	616	14	587	0	765
24_MY10110_Cordyceps_chiangdaoensis_C1	MG833288.1 Cordyceps pruinosa isolate KACC:43329 small subunit ribosomal RNA gene, partial sequence; internal transcribed spacer 1, 5.8S ribosomal RNA gene, and internal transcribed spacer 2, complete sequence; and large subunit ribosomal RNA gene, partial sequence	90.806	620	16	30	4	623	1	579	0	764
24_MY10110_Cordyceps_chiangdaoensis_C1	NR_171876.1 Cordyceps yinjiangensis GZAC YJ0622 ITS region; from TYPE material	91.162	611	12	31	3	613	20	588	0	757
24_MY10110_Cordyceps_chiangdaoensis_C1	MT000710.1 Cordyceps parvistroma strain BCC 79829 small subunit ribosomal RNA gene, partial sequence; internal transcribed spacer 1, 5.8S ribosomal RNA gene, and internal transcribed spacer 2, complete sequence; and large subunit ribosomal RNA gene, partial sequence	90.777	618	15	31	3	620	11	586	0	756
24_MY10110_Cordyceps_chiangdaoensis_C1	FJ765272.1 Cordyceps ninchukispora strain BCC15599 18S ribosomal RNA gene, partial sequence; internal transcribed spacer 1, 5.8S ribosomal RNA gene, and internal transcribed spacer 2, complete sequence; and 28S ribosomal RNA gene, partial sequence	90.909	616	15	31	3	618	13	587	0	756
24_MY10110_Cordyceps_chiangdaoensis_C1	FJ765277.1 Cordyceps ninchukispora strain BCC2121 18S ribosomal RNA gene, partial sequence; internal transcribed spacer 1, 5.8S ribosomal RNA gene, and internal transcribed spacer 2, complete sequence; and 28S ribosomal RNA gene, partial sequence	90.762	617	15	31	3	619	13	587	0	755
24_MY10110_Cordyceps_chiangdaoensis_C1	FJ765271.1 Cordyceps ninchukispora strain BCC12735 18S ribosomal RNA gene, partial sequence; internal transcribed spacer 1, 5.8S ribosomal RNA gene, and internal transcribed spacer 2, complete sequence; and 28S ribosomal RNA gene, partial sequence	90.747	616	15	31	3	618	13	586	0	753
24_MY10110_Cordyceps_chiangdaoensis_C1	FJ765273.1 Cordyceps ninchukispora strain BCC14086 18S ribosomal RNA gene, partial sequence; internal transcribed spacer 1, 5.8S ribosomal RNA gene, and internal transcribed spacer 2, complete sequence; and 28S ribosomal RNA gene, partial sequence	90.865	613	15	31	3	615	13	584	0	751
24_MY10110_Cordyceps_chiangdaoensis_C1	MT012347.1 Cordyceps pruinosa voucher HKAS 102537 small subunit ribosomal RNA gene, partial sequence; internal transcribed spacer 1, 5.8S ribosomal RNA gene, and internal transcribed spacer 2, complete sequence; and large subunit ribosomal RNA gene, partial sequence	90.717	614	15	31	3	616	11	582	0	749
25_MY10110_Cordyceps_chiangdaoensis_C2	EU807994.1 Cordyceps takaomontana strain BCC 2162 18S ribosomal RNA gene, partial sequence; internal transcribed spacer 1, 5.8S ribosomal RNA gene, and internal transcribed spacer 2, complete sequence; and 28S ribosomal RNA gene, partial sequence	97.586	580	8	4	1	579	13	587	0	973
25_MY10110_Cordyceps_chiangdaoensis_C2	NR_171876.1 Cordyceps yinjiangensis GZAC YJ0622 ITS region; from TYPE material	97.569	576	8	4	1	576	19	588	0	966
25_MY10110_Cordyceps_chiangdaoensis_C2	JN121119.1 Cordyceps militaris strain DSM1153 18S ribosomal RNA gene, partial sequence; internal transcribed spacer 1, 5.8S ribosomal RNA gene, and internal transcribed spacer 2, complete sequence; and 28S ribosomal RNA gene, partial sequence	96.928	586	13	4	1	586	23	603	0	965
25_MY10110_Cordyceps_chiangdaoensis_C2	MT000710.1 Cordyceps parvistroma strain BCC 79829 small subunit ribosomal RNA gene, partial sequence; internal transcribed spacer 1, 5.8S ribosomal RNA gene, and internal transcribed spacer 2, complete sequence; and large subunit ribosomal RNA gene, partial sequence	97.084	583	11	4	1	583	10	586	0	965
25_MY10110_Cordyceps_chiangdaoensis_C2	FJ765277.1 Cordyceps ninchukispora strain BCC2121 18S ribosomal RNA gene, partial sequence; internal transcribed spacer 1, 5.8S ribosomal RNA gene, and internal transcribed spacer 2, complete sequence; and 28S ribosomal RNA gene, partial sequence	97.079	582	11	4	1	582	12	587	0	963
25_MY10110_Cordyceps_chiangdaoensis_C2	FJ765271.1 Cordyceps ninchukispora strain BCC12735 18S ribosomal RNA gene, partial sequence; internal transcribed spacer 1, 5.8S ribosomal RNA gene, and internal transcribed spacer 2, complete sequence; and 28S ribosomal RNA gene, partial sequence	97.074	581	11	4	1	581	12	586	0	961
25_MY10110_Cordyceps_chiangdaoensis_C2	FJ765272.1 Cordyceps ninchukispora strain BCC15599 18S ribosomal RNA gene, partial sequence; internal transcribed spacer 1, 5.8S ribosomal RNA gene, and internal transcribed spacer 2, complete sequence; and 28S ribosomal RNA gene, partial sequence	97.074	581	12	4	1	581	12	587	0	960
25_MY10110_Cordyceps_chiangdaoensis_C2	MT012347.1 Cordyceps pruinosa voucher HKAS 102537 small subunit ribosomal RNA gene, partial sequence; internal transcribed spacer 1, 5.8S ribosomal RNA gene, and internal transcribed spacer 2, complete sequence; and large subunit ribosomal RNA gene, partial sequence	97.064	579	11	4	1	579	10	582	0	957
25_MY10110_Cordyceps_chiangdaoensis_C2	FJ765274.1 Cordyceps ninchukispora strain BCC30937 18S ribosomal RNA gene, partial sequence; internal transcribed spacer 1, 5.8S ribosomal RNA gene, and internal transcribed spacer 2, complete sequence; and 28S ribosomal RNA gene, partial sequence	97.059	578	11	4	1	578	12	583	0	956
25_MY10110_Cordyceps_chiangdaoensis_C2	FJ765273.1 Cordyceps ninchukispora strain BCC14086 18S ribosomal RNA gene, partial sequence; internal transcribed spacer 1, 5.8S ribosomal RNA gene, and internal transcribed spacer 2, complete sequence; and 28S ribosomal RNA gene, partial sequence	97.059	578	12	4	1	578	12	584	0	955
26_MY10919_Cordyceps_javanica_C1	MH532893.1 Cordyceps javanica strain BCC01857 small subunit ribosomal RNA gene, partial sequence; internal transcribed spacer 1, 5.8S ribosomal RNA gene, and internal transcribed spacer 2, complete sequence; and large subunit ribosomal RNA gene, partial sequence	100	587	0	0	1	587	25	611	0	1059
26_MY10919_Cordyceps_javanica_C1	MH532892.1 Cordyceps javanica strain BCC01840 small subunit ribosomal RNA gene, partial sequence; internal transcribed spacer 1, 5.8S ribosomal RNA gene, and internal transcribed spacer 2, complete sequence; and large subunit ribosomal RNA gene, partial sequence	100	587	0	0	1	587	26	612	0	1059
26_MY10919_Cordyceps_javanica_C1	MG837718.1 Isaria javanica isolate ACP small subunit ribosomal RNA gene, partial sequence; internal transcribed spacer 1, 5.8S ribosomal RNA gene, and internal transcribed spacer 2, complete sequence; and large subunit ribosomal RNA gene, partial sequence	100	587	0	0	1	587	9	595	0	1059
26_MY10919_Cordyceps_javanica_C1	MG837716.1 Isaria fumosorosea isolate FAFU-1 small subunit ribosomal RNA gene, partial sequence; internal transcribed spacer 1, 5.8S ribosomal RNA gene, and internal transcribed spacer 2, complete sequence; and large subunit ribosomal RNA gene, partial sequence	100	587	0	0	1	587	12	598	0	1059
26_MY10919_Cordyceps_javanica_C1	JN204422.1 Isaria javanica strain RCEF4687 18S ribosomal RNA gene, partial sequence; internal transcribed spacer 1, 5.8S ribosomal RNA gene, and internal transcribed spacer 2, complete sequence; and 28S ribosomal RNA gene, partial sequence	100	587	0	0	1	587	23	609	0	1059
26_MY10919_Cordyceps_javanica_C1	AB263744.1 Paecilomyces javanicus genes for 18S rRNA, putative homing endonuclease, ITS1, 5.8S rRNA, ITS2, 28S rRNA, partial and complete sequence, strain: IAM 14805	100	587	0	0	1	587	3615	4201	0	1059
26_MY10919_Cordyceps_javanica_C1	AF461747.1 Paecilomyces fumosoroseus strain ARSEF 4501 18S ribosomal RNA gene, partial sequence; internal transcribed spacer 1, 5.8S ribosomal RNA gene and internal transcribed spacer 2, complete sequence; and 28S ribosomal RNA gene, partial sequence	100	587	0	0	1	587	21	607	0	1059
26_MY10919_Cordyceps_javanica_C1	FJ765013.1 Isaria fumosorosea isolate NLHG-2 18S ribosomal RNA gene, partial sequence; internal transcribed spacer 1, 5.8S ribosomal RNA gene, and internal transcribed spacer 2, complete sequence; and 28S ribosomal RNA gene, partial sequence	99.83	587	1	0	1	587	13	599	0	1055
26_MY10919_Cordyceps_javanica_C1	JQ425658.1 Isaria javanica strain BCC19523 18S ribosomal RNA gene, partial sequence; internal transcribed spacer 1, 5.8S ribosomal RNA gene, and internal transcribed spacer 2, complete sequence; and 28S ribosomal RNA gene, partial sequence	99.83	588	0	1	1	587	13	600	0	1053
26_MY10919_Cordyceps_javanica_C1	MH532857.1 Cordyceps javanica strain BCC29256 small subunit ribosomal RNA gene, partial sequence; internal transcribed spacer 1, 5.8S ribosomal RNA gene, and internal transcribed spacer 2, complete sequence; and large subunit ribosomal RNA gene, partial sequence	100	583	0	0	1	583	13	595	0	1052
27_MY10920_Cordyceps_javanica_C1	JQ425658.1 Isaria javanica strain BCC19523 18S ribosomal RNA gene, partial sequence; internal transcribed spacer 1, 5.8S ribosomal RNA gene, and internal transcribed spacer 2, complete sequence; and 28S ribosomal RNA gene, partial sequence	91.814	623	13	28	1	620	13	600	0	802
27_MY10920_Cordyceps_javanica_C1	JQ425659.1 Isaria javanica strain BCC24976 18S ribosomal RNA gene, partial sequence; internal transcribed spacer 1, 5.8S ribosomal RNA gene, and internal transcribed spacer 2, complete sequence; and 28S ribosomal RNA gene, partial sequence	91.761	619	13	28	1	616	13	596	0	795
27_MY10920_Cordyceps_javanica_C1	MH532893.1 Cordyceps javanica strain BCC01857 small subunit ribosomal RNA gene, partial sequence; internal transcribed spacer 1, 5.8S ribosomal RNA gene, and internal transcribed spacer 2, complete sequence; and large subunit ribosomal RNA gene, partial sequence	91.493	623	14	28	1	620	25	611	0	794
27_MY10920_Cordyceps_javanica_C1	MH532892.1 Cordyceps javanica strain BCC01840 small subunit ribosomal RNA gene, partial sequence; internal transcribed spacer 1, 5.8S ribosomal RNA gene, and internal transcribed spacer 2, complete sequence; and large subunit ribosomal RNA gene, partial sequence	91.493	623	14	28	1	620	26	612	0	794
27_MY10920_Cordyceps_javanica_C1	MG837718.1 Isaria javanica isolate ACP small subunit ribosomal RNA gene, partial sequence; internal transcribed spacer 1, 5.8S ribosomal RNA gene, and internal transcribed spacer 2, complete sequence; and large subunit ribosomal RNA gene, partial sequence	91.493	623	14	28	1	620	9	595	0	794
27_MY10920_Cordyceps_javanica_C1	MG837716.1 Isaria fumosorosea isolate FAFU-1 small subunit ribosomal RNA gene, partial sequence; internal transcribed spacer 1, 5.8S ribosomal RNA gene, and internal transcribed spacer 2, complete sequence; and large subunit ribosomal RNA gene, partial sequence	91.493	623	14	28	1	620	12	598	0	794
27_MY10920_Cordyceps_javanica_C1	JN204422.1 Isaria javanica strain RCEF4687 18S ribosomal RNA gene, partial sequence; internal transcribed spacer 1, 5.8S ribosomal RNA gene, and internal transcribed spacer 2, complete sequence; and 28S ribosomal RNA gene, partial sequence	91.493	623	14	28	1	620	23	609	0	794
27_MY10920_Cordyceps_javanica_C1	AB263744.1 Paecilomyces javanicus genes for 18S rRNA, putative homing endonuclease, ITS1, 5.8S rRNA, ITS2, 28S rRNA, partial and complete sequence, strain: IAM 14805	91.493	623	14	28	1	620	3615	4201	0	794
27_MY10920_Cordyceps_javanica_C1	AF461747.1 Paecilomyces fumosoroseus strain ARSEF 4501 18S ribosomal RNA gene, partial sequence; internal transcribed spacer 1, 5.8S ribosomal RNA gene and internal transcribed spacer 2, complete sequence; and 28S ribosomal RNA gene, partial sequence	91.493	623	14	28	1	620	21	607	0	794
27_MY10920_Cordyceps_javanica_C1	JQ425661.1 Isaria javanica strain BCC28596 18S ribosomal RNA gene, partial sequence; internal transcribed spacer 1, 5.8S ribosomal RNA gene, and internal transcribed spacer 2, complete sequence; and 28S ribosomal RNA gene, partial sequence	91.748	618	13	28	1	615	13	595	0	793
28_MY10920_Cordyceps_javanica_C2	MH532893.1 Cordyceps javanica strain BCC01857 small subunit ribosomal RNA gene, partial sequence; internal transcribed spacer 1, 5.8S ribosomal RNA gene, and internal transcribed spacer 2, complete sequence; and large subunit ribosomal RNA gene, partial sequence	91.262	618	23	16	1	617	25	612	0	828
28_MY10920_Cordyceps_javanica_C2	MH532892.1 Cordyceps javanica strain BCC01840 small subunit ribosomal RNA gene, partial sequence; internal transcribed spacer 1, 5.8S ribosomal RNA gene, and internal transcribed spacer 2, complete sequence; and large subunit ribosomal RNA gene, partial sequence	91.262	618	23	16	1	617	26	613	0	828
28_MY10920_Cordyceps_javanica_C2	MG837718.1 Isaria javanica isolate ACP small subunit ribosomal RNA gene, partial sequence; internal transcribed spacer 1, 5.8S ribosomal RNA gene, and internal transcribed spacer 2, complete sequence; and large subunit ribosomal RNA gene, partial sequence	91.262	618	23	16	1	617	9	596	0	828
28_MY10920_Cordyceps_javanica_C2	MG837716.1 Isaria fumosorosea isolate FAFU-1 small subunit ribosomal RNA gene, partial sequence; internal transcribed spacer 1, 5.8S ribosomal RNA gene, and internal transcribed spacer 2, complete sequence; and large subunit ribosomal RNA gene, partial sequence	91.262	618	23	16	1	617	12	599	0	828
28_MY10920_Cordyceps_javanica_C2	JN204422.1 Isaria javanica strain RCEF4687 18S ribosomal RNA gene, partial sequence; internal transcribed spacer 1, 5.8S ribosomal RNA gene, and internal transcribed spacer 2, complete sequence; and 28S ribosomal RNA gene, partial sequence	91.262	618	23	16	1	617	23	610	0	828
28_MY10920_Cordyceps_javanica_C2	AB263744.1 Paecilomyces javanicus genes for 18S rRNA, putative homing endonuclease, ITS1, 5.8S rRNA, ITS2, 28S rRNA, partial and complete sequence, strain: IAM 14805	91.262	618	23	16	1	617	3615	4202	0	828
28_MY10920_Cordyceps_javanica_C2	AF461747.1 Paecilomyces fumosoroseus strain ARSEF 4501 18S ribosomal RNA gene, partial sequence; internal transcribed spacer 1, 5.8S ribosomal RNA gene and internal transcribed spacer 2, complete sequence; and 28S ribosomal RNA gene, partial sequence	91.262	618	23	16	1	617	21	608	0	828
28_MY10920_Cordyceps_javanica_C2	FJ765013.1 Isaria fumosorosea isolate NLHG-2 18S ribosomal RNA gene, partial sequence; internal transcribed spacer 1, 5.8S ribosomal RNA gene, and internal transcribed spacer 2, complete sequence; and 28S ribosomal RNA gene, partial sequence	91.1	618	24	16	1	617	13	600	0	823
28_MY10920_Cordyceps_javanica_C2	JQ425658.1 Isaria javanica strain BCC19523 18S ribosomal RNA gene, partial sequence; internal transcribed spacer 1, 5.8S ribosomal RNA gene, and internal transcribed spacer 2, complete sequence; and 28S ribosomal RNA gene, partial sequence	91.115	619	23	17	1	617	13	601	0	821
28_MY10920_Cordyceps_javanica_C2	FJ765015.1 Isaria fumosorosea isolate NLUC 18S ribosomal RNA gene, partial sequence; internal transcribed spacer 1, 5.8S ribosomal RNA gene, and internal transcribed spacer 2, complete sequence; and 28S ribosomal RNA gene, partial sequence	91.1	618	23	17	1	617	14	600	0	820
29_MY10920_Cordyceps_javanica_C3	MH532893.1 Cordyceps javanica strain BCC01857 small subunit ribosomal RNA gene, partial sequence; internal transcribed spacer 1, 5.8S ribosomal RNA gene, and internal transcribed spacer 2, complete sequence; and large subunit ribosomal RNA gene, partial sequence	100	587	0	0	1	587	25	611	0	1059
29_MY10920_Cordyceps_javanica_C3	MH532892.1 Cordyceps javanica strain BCC01840 small subunit ribosomal RNA gene, partial sequence; internal transcribed spacer 1, 5.8S ribosomal RNA gene, and internal transcribed spacer 2, complete sequence; and large subunit ribosomal RNA gene, partial sequence	100	587	0	0	1	587	26	612	0	1059
29_MY10920_Cordyceps_javanica_C3	MG837718.1 Isaria javanica isolate ACP small subunit ribosomal RNA gene, partial sequence; internal transcribed spacer 1, 5.8S ribosomal RNA gene, and internal transcribed spacer 2, complete sequence; and large subunit ribosomal RNA gene, partial sequence	100	587	0	0	1	587	9	595	0	1059
29_MY10920_Cordyceps_javanica_C3	MG837716.1 Isaria fumosorosea isolate FAFU-1 small subunit ribosomal RNA gene, partial sequence; internal transcribed spacer 1, 5.8S ribosomal RNA gene, and internal transcribed spacer 2, complete sequence; and large subunit ribosomal RNA gene, partial sequence	100	587	0	0	1	587	12	598	0	1059
29_MY10920_Cordyceps_javanica_C3	JN204422.1 Isaria javanica strain RCEF4687 18S ribosomal RNA gene, partial sequence; internal transcribed spacer 1, 5.8S ribosomal RNA gene, and internal transcribed spacer 2, complete sequence; and 28S ribosomal RNA gene, partial sequence	100	587	0	0	1	587	23	609	0	1059
29_MY10920_Cordyceps_javanica_C3	AB263744.1 Paecilomyces javanicus genes for 18S rRNA, putative homing endonuclease, ITS1, 5.8S rRNA, ITS2, 28S rRNA, partial and complete sequence, strain: IAM 14805	100	587	0	0	1	587	3615	4201	0	1059
29_MY10920_Cordyceps_javanica_C3	AF461747.1 Paecilomyces fumosoroseus strain ARSEF 4501 18S ribosomal RNA gene, partial sequence; internal transcribed spacer 1, 5.8S ribosomal RNA gene and internal transcribed spacer 2, complete sequence; and 28S ribosomal RNA gene, partial sequence	100	587	0	0	1	587	21	607	0	1059
29_MY10920_Cordyceps_javanica_C3	FJ765013.1 Isaria fumosorosea isolate NLHG-2 18S ribosomal RNA gene, partial sequence; internal transcribed spacer 1, 5.8S ribosomal RNA gene, and internal transcribed spacer 2, complete sequence; and 28S ribosomal RNA gene, partial sequence	99.83	587	1	0	1	587	13	599	0	1055
29_MY10920_Cordyceps_javanica_C3	JQ425658.1 Isaria javanica strain BCC19523 18S ribosomal RNA gene, partial sequence; internal transcribed spacer 1, 5.8S ribosomal RNA gene, and internal transcribed spacer 2, complete sequence; and 28S ribosomal RNA gene, partial sequence	99.83	588	0	1	1	587	13	600	0	1053
29_MY10920_Cordyceps_javanica_C3	MH532857.1 Cordyceps javanica strain BCC29256 small subunit ribosomal RNA gene, partial sequence; internal transcribed spacer 1, 5.8S ribosomal RNA gene, and internal transcribed spacer 2, complete sequence; and large subunit ribosomal RNA gene, partial sequence	100	583	0	0	1	583	13	595	0	1052
30_MY10920_Cordyceps_javanica_C4	MH532893.1 Cordyceps javanica strain BCC01857 small subunit ribosomal RNA gene, partial sequence; internal transcribed spacer 1, 5.8S ribosomal RNA gene, and internal transcribed spacer 2, complete sequence; and large subunit ribosomal RNA gene, partial sequence	97.508	602	1	12	1	602	25	612	0	977
30_MY10920_Cordyceps_javanica_C4	MH532892.1 Cordyceps javanica strain BCC01840 small subunit ribosomal RNA gene, partial sequence; internal transcribed spacer 1, 5.8S ribosomal RNA gene, and internal transcribed spacer 2, complete sequence; and large subunit ribosomal RNA gene, partial sequence	97.508	602	1	12	1	602	26	613	0	977
30_MY10920_Cordyceps_javanica_C4	MG837718.1 Isaria javanica isolate ACP small subunit ribosomal RNA gene, partial sequence; internal transcribed spacer 1, 5.8S ribosomal RNA gene, and internal transcribed spacer 2, complete sequence; and large subunit ribosomal RNA gene, partial sequence	97.508	602	1	12	1	602	9	596	0	977
30_MY10920_Cordyceps_javanica_C4	MG837716.1 Isaria fumosorosea isolate FAFU-1 small subunit ribosomal RNA gene, partial sequence; internal transcribed spacer 1, 5.8S ribosomal RNA gene, and internal transcribed spacer 2, complete sequence; and large subunit ribosomal RNA gene, partial sequence	97.508	602	1	12	1	602	12	599	0	977
30_MY10920_Cordyceps_javanica_C4	JN204422.1 Isaria javanica strain RCEF4687 18S ribosomal RNA gene, partial sequence; internal transcribed spacer 1, 5.8S ribosomal RNA gene, and internal transcribed spacer 2, complete sequence; and 28S ribosomal RNA gene, partial sequence	97.508	602	1	12	1	602	23	610	0	977
30_MY10920_Cordyceps_javanica_C4	AB263744.1 Paecilomyces javanicus genes for 18S rRNA, putative homing endonuclease, ITS1, 5.8S rRNA, ITS2, 28S rRNA, partial and complete sequence, strain: IAM 14805	97.508	602	1	12	1	602	3615	4202	0	977
30_MY10920_Cordyceps_javanica_C4	AF461747.1 Paecilomyces fumosoroseus strain ARSEF 4501 18S ribosomal RNA gene, partial sequence; internal transcribed spacer 1, 5.8S ribosomal RNA gene and internal transcribed spacer 2, complete sequence; and 28S ribosomal RNA gene, partial sequence	97.508	602	1	12	1	602	21	608	0	977
30_MY10920_Cordyceps_javanica_C4	FJ765013.1 Isaria fumosorosea isolate NLHG-2 18S ribosomal RNA gene, partial sequence; internal transcribed spacer 1, 5.8S ribosomal RNA gene, and internal transcribed spacer 2, complete sequence; and 28S ribosomal RNA gene, partial sequence	97.342	602	2	12	1	602	13	600	0	973
30_MY10920_Cordyceps_javanica_C4	JQ425658.1 Isaria javanica strain BCC19523 18S ribosomal RNA gene, partial sequence; internal transcribed spacer 1, 5.8S ribosomal RNA gene, and internal transcribed spacer 2, complete sequence; and 28S ribosomal RNA gene, partial sequence	97.347	603	1	13	1	602	13	601	0	971
30_MY10920_Cordyceps_javanica_C4	MH298763.1 Cordyceps farinosa strain M4-005 small subunit ribosomal RNA gene, partial sequence; internal transcribed spacer 1, 5.8S ribosomal RNA gene, and internal transcribed spacer 2, complete sequence; and large subunit ribosomal RNA gene, partial sequence	97.176	602	2	12	1	602	37	623	0	969
31_MY10920_Cordyceps_javanica_C5	MH532893.1 Cordyceps javanica strain BCC01857 small subunit ribosomal RNA gene, partial sequence; internal transcribed spacer 1, 5.8S ribosomal RNA gene, and internal transcribed spacer 2, complete sequence; and large subunit ribosomal RNA gene, partial sequence	97.133	593	9	7	1	590	25	612	0	969
31_MY10920_Cordyceps_javanica_C5	MH532892.1 Cordyceps javanica strain BCC01840 small subunit ribosomal RNA gene, partial sequence; internal transcribed spacer 1, 5.8S ribosomal RNA gene, and internal transcribed spacer 2, complete sequence; and large subunit ribosomal RNA gene, partial sequence	97.133	593	9	7	1	590	26	613	0	969
31_MY10920_Cordyceps_javanica_C5	MG837718.1 Isaria javanica isolate ACP small subunit ribosomal RNA gene, partial sequence; internal transcribed spacer 1, 5.8S ribosomal RNA gene, and internal transcribed spacer 2, complete sequence; and large subunit ribosomal RNA gene, partial sequence	97.133	593	9	7	1	590	9	596	0	969
31_MY10920_Cordyceps_javanica_C5	MG837716.1 Isaria fumosorosea isolate FAFU-1 small subunit ribosomal RNA gene, partial sequence; internal transcribed spacer 1, 5.8S ribosomal RNA gene, and internal transcribed spacer 2, complete sequence; and large subunit ribosomal RNA gene, partial sequence	97.133	593	9	7	1	590	12	599	0	969
31_MY10920_Cordyceps_javanica_C5	JN204422.1 Isaria javanica strain RCEF4687 18S ribosomal RNA gene, partial sequence; internal transcribed spacer 1, 5.8S ribosomal RNA gene, and internal transcribed spacer 2, complete sequence; and 28S ribosomal RNA gene, partial sequence	97.133	593	9	7	1	590	23	610	0	969
31_MY10920_Cordyceps_javanica_C5	AB263744.1 Paecilomyces javanicus genes for 18S rRNA, putative homing endonuclease, ITS1, 5.8S rRNA, ITS2, 28S rRNA, partial and complete sequence, strain: IAM 14805	97.133	593	9	7	1	590	3615	4202	0	969
31_MY10920_Cordyceps_javanica_C5	AF461747.1 Paecilomyces fumosoroseus strain ARSEF 4501 18S ribosomal RNA gene, partial sequence; internal transcribed spacer 1, 5.8S ribosomal RNA gene and internal transcribed spacer 2, complete sequence; and 28S ribosomal RNA gene, partial sequence	97.133	593	9	7	1	590	21	608	0	969
31_MY10920_Cordyceps_javanica_C5	FJ765013.1 Isaria fumosorosea isolate NLHG-2 18S ribosomal RNA gene, partial sequence; internal transcribed spacer 1, 5.8S ribosomal RNA gene, and internal transcribed spacer 2, complete sequence; and 28S ribosomal RNA gene, partial sequence	96.965	593	10	7	1	590	13	600	0	965
31_MY10920_Cordyceps_javanica_C5	MH860795.1 Cordyceps amoene-rosea strain CBS 738.73 small subunit ribosomal RNA gene, partial sequence; internal transcribed spacer 1, 5.8S ribosomal RNA gene, and internal transcribed spacer 2, complete sequence; and large subunit ribosomal RNA gene, partial sequence	97.119	590	9	7	3	590	10	593	0	964
31_MY10920_Cordyceps_javanica_C5	JQ425658.1 Isaria javanica strain BCC19523 18S ribosomal RNA gene, partial sequence; internal transcribed spacer 1, 5.8S ribosomal RNA gene, and internal transcribed spacer 2, complete sequence; and 28S ribosomal RNA gene, partial sequence	96.97	594	9	8	1	590	13	601	0	963
32_MY11508_Cordyceps_javanica_C1	MH532893.1 Cordyceps javanica strain BCC01857 small subunit ribosomal RNA gene, partial sequence; internal transcribed spacer 1, 5.8S ribosomal RNA gene, and internal transcribed spacer 2, complete sequence; and large subunit ribosomal RNA gene, partial sequence	99.659	587	2	0	1	587	25	611	0	1052
32_MY11508_Cordyceps_javanica_C1	MH532892.1 Cordyceps javanica strain BCC01840 small subunit ribosomal RNA gene, partial sequence; internal transcribed spacer 1, 5.8S ribosomal RNA gene, and internal transcribed spacer 2, complete sequence; and large subunit ribosomal RNA gene, partial sequence	99.659	587	2	0	1	587	26	612	0	1052
32_MY11508_Cordyceps_javanica_C1	MG837718.1 Isaria javanica isolate ACP small subunit ribosomal RNA gene, partial sequence; internal transcribed spacer 1, 5.8S ribosomal RNA gene, and internal transcribed spacer 2, complete sequence; and large subunit ribosomal RNA gene, partial sequence	99.659	587	2	0	1	587	9	595	0	1052
32_MY11508_Cordyceps_javanica_C1	MG837716.1 Isaria fumosorosea isolate FAFU-1 small subunit ribosomal RNA gene, partial sequence; internal transcribed spacer 1, 5.8S ribosomal RNA gene, and internal transcribed spacer 2, complete sequence; and large subunit ribosomal RNA gene, partial sequence	99.659	587	2	0	1	587	12	598	0	1052
32_MY11508_Cordyceps_javanica_C1	JN204422.1 Isaria javanica strain RCEF4687 18S ribosomal RNA gene, partial sequence; internal transcribed spacer 1, 5.8S ribosomal RNA gene, and internal transcribed spacer 2, complete sequence; and 28S ribosomal RNA gene, partial sequence	99.659	587	2	0	1	587	23	609	0	1052
32_MY11508_Cordyceps_javanica_C1	AB263744.1 Paecilomyces javanicus genes for 18S rRNA, putative homing endonuclease, ITS1, 5.8S rRNA, ITS2, 28S rRNA, partial and complete sequence, strain: IAM 14805	99.659	587	2	0	1	587	3615	4201	0	1052
32_MY11508_Cordyceps_javanica_C1	AF461747.1 Paecilomyces fumosoroseus strain ARSEF 4501 18S ribosomal RNA gene, partial sequence; internal transcribed spacer 1, 5.8S ribosomal RNA gene and internal transcribed spacer 2, complete sequence; and 28S ribosomal RNA gene, partial sequence	99.659	587	2	0	1	587	21	607	0	1052
32_MY11508_Cordyceps_javanica_C1	GQ250010.1 Akanthomyces koratensis strain BCC01485 18S ribosomal RNA gene, partial sequence; internal transcribed spacer 1, 5.8S ribosomal RNA gene, and internal transcribed spacer 2, complete sequence; and 28S ribosomal RNA gene, partial sequence	99.828	583	1	0	1	583	14	596	0	1049
32_MY11508_Cordyceps_javanica_C1	MH298763.1 Cordyceps farinosa strain M4-005 small subunit ribosomal RNA gene, partial sequence; internal transcribed spacer 1, 5.8S ribosomal RNA gene, and internal transcribed spacer 2, complete sequence; and large subunit ribosomal RNA gene, partial sequence	99.659	587	1	1	1	587	37	622	0	1049
32_MY11508_Cordyceps_javanica_C1	FJ765013.1 Isaria fumosorosea isolate NLHG-2 18S ribosomal RNA gene, partial sequence; internal transcribed spacer 1, 5.8S ribosomal RNA gene, and internal transcribed spacer 2, complete sequence; and 28S ribosomal RNA gene, partial sequence	99.489	587	3	0	1	587	13	599	0	1048
33_MY12146_Cordyceps_kuiburiensis_C1	MN099708.1 Cordyceps kuiburiensis strain MY12147 small subunit ribosomal RNA gene, partial sequence; internal transcribed spacer 1, 5.8S ribosomal RNA gene, and internal transcribed spacer 2, complete sequence; and large subunit ribosomal RNA gene, partial sequence	100	575	0	0	1	575	9	583	0	1038
33_MY12146_Cordyceps_kuiburiensis_C1	MN099707.1 Cordyceps kuiburiensis strain MY12146 small subunit ribosomal RNA gene, partial sequence; internal transcribed spacer 1, 5.8S ribosomal RNA gene, and internal transcribed spacer 2, complete sequence; and large subunit ribosomal RNA gene, partial sequence	100	572	0	0	1	572	10	581	0	1032
33_MY12146_Cordyceps_kuiburiensis_C1	MT000709.1 Cordyceps brevistroma strain BCC 79253 small subunit ribosomal RNA gene, partial sequence; internal transcribed spacer 1, 5.8S ribosomal RNA gene, and internal transcribed spacer 2, complete sequence; and large subunit ribosomal RNA gene, partial sequence	99.138	580	5	0	1	580	8	587	0	1024
33_MY12146_Cordyceps_kuiburiensis_C1	AB233335.1 Cordyceps sp. BCMU CN03 genes for 18S ribosomal RNA, internal transcribed spacer 1, 5.8S ribosomal RNA, internal transcribed spacer 2, 28S ribosomal RNA, partial and complete sequence	98.801	584	7	0	1	584	2102	2685	0	1022
33_MY12146_Cordyceps_kuiburiensis_C1	MT000704.1 Cordyceps araneae strain BCC 88291 small subunit ribosomal RNA gene, partial sequence; internal transcribed spacer 1, 5.8S ribosomal RNA gene, and internal transcribed spacer 2, complete sequence; and large subunit ribosomal RNA gene, partial sequence	99.13	575	5	0	1	575	10	584	0	1015
33_MY12146_Cordyceps_kuiburiensis_C1	MT000702.1 Cordyceps araneae strain BCC 85065 small subunit ribosomal RNA gene, partial sequence; internal transcribed spacer 1, 5.8S ribosomal RNA gene, and internal transcribed spacer 2, complete sequence; and large subunit ribosomal RNA gene, partial sequence	99.13	575	5	0	1	575	8	582	0	1015
33_MY12146_Cordyceps_kuiburiensis_C1	EU553279.1 Evlachovaea sp. 126 18S ribosomal RNA gene, partial sequence; internal transcribed spacer 1, 5.8S ribosomal RNA gene, and internal transcribed spacer 2, complete sequence; and 28S ribosomal RNA gene, partial sequence	98.72	547	7	0	22	568	1	547	0	956
33_MY12146_Cordyceps_kuiburiensis_C1	MH244402.1 Cordyceps pruinosa isolate FMS_70 internal transcribed spacer 1, partial sequence; 5.8S ribosomal RNA gene and internal transcribed spacer 2, complete sequence; and 28S ribosomal RNA gene, partial sequence	98.687	533	7	0	47	579	1	533	0	930
33_MY12146_Cordyceps_kuiburiensis_C1	EU553296.1 Isaria fumosorosea strain ARSEF 1576 18S ribosomal RNA gene, partial sequence; internal transcribed spacer 1, 5.8S ribosomal RNA gene, and internal transcribed spacer 2, complete sequence; and 28S ribosomal RNA gene, partial sequence	98.502	534	8	0	20	553	1	534	0	928
33_MY12146_Cordyceps_kuiburiensis_C1	KU983517.1 Evlachovaea sp. AB-2016 18S ribosomal RNA gene, partial sequence; internal transcribed spacer 1 and 5.8S ribosomal RNA gene, complete sequence; and internal transcribed spacer 2, partial sequence	99.422	519	3	0	1	519	23	541	0	923
34_MY12146_Cordyceps_kuiburiensis_C2	JQ425666.1 Isaria sp. BCC26302 18S ribosomal RNA gene, partial sequence; internal transcribed spacer 1, 5.8S ribosomal RNA gene, and internal transcribed spacer 2, complete sequence; and 28S ribosomal RNA gene, partial sequence	98.475	590	1	8	1	588	13	596	0	995
34_MY12146_Cordyceps_kuiburiensis_C2	NR_158478.1 Gibellula shennongjiaensis GZAC SNJ2012 ITS region; from TYPE material	97.639	593	8	6	1	592	23	610	0	985
34_MY12146_Cordyceps_kuiburiensis_C2	JQ425663.1 Torrubiella sp. BCC47986 18S ribosomal RNA gene, partial sequence; internal transcribed spacer 1, 5.8S ribosomal RNA gene, and internal transcribed spacer 2, complete sequence; and 28S ribosomal RNA gene, partial sequence	97.124	591	8	9	1	589	10	593	0	957
34_MY12146_Cordyceps_kuiburiensis_C2	MH532865.1 Akanthomyces sp. SM-2018b strain BCC36037 small subunit ribosomal RNA gene, partial sequence; internal transcribed spacer 1, 5.8S ribosomal RNA gene, and internal transcribed spacer 2, complete sequence; and large subunit ribosomal RNA gene, partial sequence	97.265	585	7	9	1	583	10	587	0	951
34_MY12146_Cordyceps_kuiburiensis_C2	JQ425664.1 Isaria sp. BCC47987 18S ribosomal RNA gene, partial sequence; internal transcribed spacer 1, 5.8S ribosomal RNA gene, and internal transcribed spacer 2, complete sequence; and 28S ribosomal RNA gene, partial sequence	97.265	585	7	9	1	583	12	589	0	951
34_MY12146_Cordyceps_kuiburiensis_C2	MH532848.1 Akanthomyces sp. SM-2018b strain BCC23820 small subunit ribosomal RNA gene, partial sequence; internal transcribed spacer 1, 5.8S ribosomal RNA gene, and internal transcribed spacer 2, complete sequence; and large subunit ribosomal RNA gene, partial sequence	96.769	588	9	10	1	585	13	593	0	939
34_MY12146_Cordyceps_kuiburiensis_C2	MH859794.1 Akanthomyces muscarius strain CBS 455.70B small subunit ribosomal RNA gene, partial sequence; internal transcribed spacer 1, 5.8S ribosomal RNA gene, and internal transcribed spacer 2, complete sequence; and large subunit ribosomal RNA gene, partial sequence	95.791	594	16	8	1	592	8	594	0	933
34_MY12146_Cordyceps_kuiburiensis_C2	HQ608087.1 Isaria farinosa isolate TR053 18S ribosomal RNA gene, partial sequence; internal transcribed spacer 1, 5.8S ribosomal RNA gene, and internal transcribed spacer 2, complete sequence; and 28S ribosomal RNA gene, partial sequence	95.623	594	18	7	1	592	23	610	0	930
34_MY12146_Cordyceps_kuiburiensis_C2	NR_164417.1 Akanthomyces waltergamsii TBRC 7252 ITS region; from TYPE material	98.718	546	0	7	8	551	1	541	0	929
34_MY12146_Cordyceps_kuiburiensis_C2	MH855114.1 Akanthomyces muscarius strain CBS 203.30 small subunit ribosomal RNA gene, partial sequence; internal transcribed spacer 1, 5.8S ribosomal RNA gene, and internal transcribed spacer 2, complete sequence; and large subunit ribosomal RNA gene, partial sequence	95.286	594	20	7	1	592	11	598	0	921
35_MY12147_Cordyceps_kuiburiensis_C1	MN099708.1 Cordyceps kuiburiensis strain MY12147 small subunit ribosomal RNA gene, partial sequence; internal transcribed spacer 1, 5.8S ribosomal RNA gene, and internal transcribed spacer 2, complete sequence; and large subunit ribosomal RNA gene, partial sequence	100	575	0	0	1	575	9	583	0	1038
35_MY12147_Cordyceps_kuiburiensis_C1	MN099707.1 Cordyceps kuiburiensis strain MY12146 small subunit ribosomal RNA gene, partial sequence; internal transcribed spacer 1, 5.8S ribosomal RNA gene, and internal transcribed spacer 2, complete sequence; and large subunit ribosomal RNA gene, partial sequence	100	572	0	0	1	572	10	581	0	1032
35_MY12147_Cordyceps_kuiburiensis_C1	MT000709.1 Cordyceps brevistroma strain BCC 79253 small subunit ribosomal RNA gene, partial sequence; internal transcribed spacer 1, 5.8S ribosomal RNA gene, and internal transcribed spacer 2, complete sequence; and large subunit ribosomal RNA gene, partial sequence	99.138	580	5	0	1	580	8	587	0	1024
35_MY12147_Cordyceps_kuiburiensis_C1	AB233335.1 Cordyceps sp. BCMU CN03 genes for 18S ribosomal RNA, internal transcribed spacer 1, 5.8S ribosomal RNA, internal transcribed spacer 2, 28S ribosomal RNA, partial and complete sequence	98.801	584	7	0	1	584	2102	2685	0	1022
35_MY12147_Cordyceps_kuiburiensis_C1	MT000704.1 Cordyceps araneae strain BCC 88291 small subunit ribosomal RNA gene, partial sequence; internal transcribed spacer 1, 5.8S ribosomal RNA gene, and internal transcribed spacer 2, complete sequence; and large subunit ribosomal RNA gene, partial sequence	99.13	575	5	0	1	575	10	584	0	1015
35_MY12147_Cordyceps_kuiburiensis_C1	MT000702.1 Cordyceps araneae strain BCC 85065 small subunit ribosomal RNA gene, partial sequence; internal transcribed spacer 1, 5.8S ribosomal RNA gene, and internal transcribed spacer 2, complete sequence; and large subunit ribosomal RNA gene, partial sequence	99.13	575	5	0	1	575	8	582	0	1015
35_MY12147_Cordyceps_kuiburiensis_C1	EU553279.1 Evlachovaea sp. 126 18S ribosomal RNA gene, partial sequence; internal transcribed spacer 1, 5.8S ribosomal RNA gene, and internal transcribed spacer 2, complete sequence; and 28S ribosomal RNA gene, partial sequence	98.72	547	7	0	22	568	1	547	0	956
35_MY12147_Cordyceps_kuiburiensis_C1	MH244402.1 Cordyceps pruinosa isolate FMS_70 internal transcribed spacer 1, partial sequence; 5.8S ribosomal RNA gene and internal transcribed spacer 2, complete sequence; and 28S ribosomal RNA gene, partial sequence	98.687	533	7	0	47	579	1	533	0	930
35_MY12147_Cordyceps_kuiburiensis_C1	EU553296.1 Isaria fumosorosea strain ARSEF 1576 18S ribosomal RNA gene, partial sequence; internal transcribed spacer 1, 5.8S ribosomal RNA gene, and internal transcribed spacer 2, complete sequence; and 28S ribosomal RNA gene, partial sequence	98.502	534	8	0	20	553	1	534	0	928
35_MY12147_Cordyceps_kuiburiensis_C1	KU983517.1 Evlachovaea sp. AB-2016 18S ribosomal RNA gene, partial sequence; internal transcribed spacer 1 and 5.8S ribosomal RNA gene, complete sequence; and internal transcribed spacer 2, partial sequence	99.422	519	3	0	1	519	23	541	0	923
36_MY12147_Cordyceps_kuiburiensis_C2	MN099708.1 Cordyceps kuiburiensis strain MY12147 small subunit ribosomal RNA gene, partial sequence; internal transcribed spacer 1, 5.8S ribosomal RNA gene, and internal transcribed spacer 2, complete sequence; and large subunit ribosomal RNA gene, partial sequence	96.453	592	4	13	1	592	9	583	0	930
36_MY12147_Cordyceps_kuiburiensis_C2	MN099707.1 Cordyceps kuiburiensis strain MY12146 small subunit ribosomal RNA gene, partial sequence; internal transcribed spacer 1, 5.8S ribosomal RNA gene, and internal transcribed spacer 2, complete sequence; and large subunit ribosomal RNA gene, partial sequence	96.435	589	4	13	1	589	10	581	0	925
36_MY12147_Cordyceps_kuiburiensis_C2	MT000709.1 Cordyceps brevistroma strain BCC 79253 small subunit ribosomal RNA gene, partial sequence; internal transcribed spacer 1, 5.8S ribosomal RNA gene, and internal transcribed spacer 2, complete sequence; and large subunit ribosomal RNA gene, partial sequence	95.812	597	8	13	1	597	8	587	0	921
36_MY12147_Cordyceps_kuiburiensis_C2	AB233335.1 Cordyceps sp. BCMU CN03 genes for 18S ribosomal RNA, internal transcribed spacer 1, 5.8S ribosomal RNA, internal transcribed spacer 2, 28S ribosomal RNA, partial and complete sequence	95.515	602	10	13	1	602	2102	2686	0	921
36_MY12147_Cordyceps_kuiburiensis_C2	MT000704.1 Cordyceps araneae strain BCC 88291 small subunit ribosomal RNA gene, partial sequence; internal transcribed spacer 1, 5.8S ribosomal RNA gene, and internal transcribed spacer 2, complete sequence; and large subunit ribosomal RNA gene, partial sequence	95.777	592	8	13	1	592	10	584	0	912
36_MY12147_Cordyceps_kuiburiensis_C2	MT000702.1 Cordyceps araneae strain BCC 85065 small subunit ribosomal RNA gene, partial sequence; internal transcribed spacer 1, 5.8S ribosomal RNA gene, and internal transcribed spacer 2, complete sequence; and large subunit ribosomal RNA gene, partial sequence	95.777	592	8	13	1	592	8	582	0	912
36_MY12147_Cordyceps_kuiburiensis_C2	EU553279.1 Evlachovaea sp. 126 18S ribosomal RNA gene, partial sequence; internal transcribed spacer 1, 5.8S ribosomal RNA gene, and internal transcribed spacer 2, complete sequence; and 28S ribosomal RNA gene, partial sequence	95.213	564	10	13	22	585	1	547	0	853
36_MY12147_Cordyceps_kuiburiensis_C2	AB044635.1 Cordyceps pruinosa gene for 18S rRNA, ITS1, 5.8S rRNA, ITS2, 26S rRNA, partial and complete sequence	92.409	606	26	15	1	602	186	775	0	837
36_MY12147_Cordyceps_kuiburiensis_C2	MH244402.1 Cordyceps pruinosa isolate FMS_70 internal transcribed spacer 1, partial sequence; 5.8S ribosomal RNA gene and internal transcribed spacer 2, complete sequence; and 28S ribosomal RNA gene, partial sequence	95.264	549	10	12	48	596	1	533	0	834
36_MY12147_Cordyceps_kuiburiensis_C2	KX148701.1 Hypocreales sp. NWHC 24746-01-01-02 18S ribosomal RNA gene, partial sequence; internal transcribed spacer 1 and 5.8S ribosomal RNA gene, complete sequence; and internal transcribed spacer 2, partial sequence	95.073	548	11	12	1	548	10	541	0	828
37_MY11082_Cordyceps_lepidopterorum_C1	KF740422.1 Cordyceps cicadae strain 0817-13 18S ribosomal RNA gene, partial sequence; internal transcribed spacer 1, 5.8S ribosomal RNA gene, and internal transcribed spacer 2, complete sequence; and 28S ribosomal RNA gene, partial sequence	92.144	611	20	18	1	608	24	609	0	830
37_MY11082_Cordyceps_lepidopterorum_C1	KF373077.1 Uncultured Cordyceps clone djits 18S ribosomal RNA gene, partial sequence; internal transcribed spacer 1, 5.8S ribosomal RNA gene, and internal transcribed spacer 2, complete sequence; and 28S ribosomal RNA gene, partial sequence	92.144	611	20	18	1	608	23	608	0	830
37_MY11082_Cordyceps_lepidopterorum_C1	AB085888.1 Cordyceps cicadae genes for 18S rRNA, ITS1, 5.8S rRNA, ITS2, 28S rRNA, partial and complete sequence, isolate: BCMU CS03	92.144	611	20	18	1	608	2440	3025	0	830
37_MY11082_Cordyceps_lepidopterorum_C1	AB085887.1 Cordyceps cicadae genes for 18S rRNA, ITS1, 5.8S rRNA, ITS2, 28S rRNA, partial and complete sequence, isolate: BCMU CS02	92.144	611	20	18	1	608	2442	3027	0	830
37_MY11082_Cordyceps_lepidopterorum_C1	AB085886.1 Cordyceps cicadae genes for 18S rRNA, ITS1, 5.8S rRNA, ITS2, 28S rRNA, partial and complete sequence, isolate: BCMU CS01	92.144	611	20	18	1	608	2441	3026	0	830
37_MY11082_Cordyceps_lepidopterorum_C1	FJ478086.1 Limacella glioderma 18S ribosomal RNA gene, partial sequence; internal transcribed spacer 1, 5.8S ribosomal RNA gene, and internal transcribed spacer 2, complete sequence; and 28S ribosomal RNA gene, partial sequence	91.98	611	21	18	1	608	23	608	0	826
37_MY11082_Cordyceps_lepidopterorum_C1	FJ765282.1 Cordyceps sp. BCC14567 18S ribosomal RNA gene, partial sequence; internal transcribed spacer 1, 5.8S ribosomal RNA gene, and internal transcribed spacer 2, complete sequence; and 28S ribosomal RNA gene, partial sequence	92.066	605	20	18	1	602	10	589	0	820
37_MY11082_Cordyceps_lepidopterorum_C1	MN128643.1 Cordyceps cicadae isolate WS401 small subunit ribosomal RNA gene, partial sequence; internal transcribed spacer 1, 5.8S ribosomal RNA gene, and internal transcribed spacer 2, complete sequence; and large subunit ribosomal RNA gene, partial sequence	91.79	609	22	18	3	608	2	585	0	818
37_MY11082_Cordyceps_lepidopterorum_C1	MF460361.2 Cordyceps cicadae small subunit ribosomal RNA gene, partial sequence; internal transcribed spacer 1, 5.8S ribosomal RNA gene, and internal transcribed spacer 2, complete sequence; and large subunit ribosomal RNA gene, partial sequence	91.79	609	22	18	3	608	1	584	0	818
37_MY11082_Cordyceps_lepidopterorum_C1	KY924492.1 Cordyceps cicadae isolate CC1601 small subunit ribosomal RNA gene, partial sequence; internal transcribed spacer 1, 5.8S ribosomal RNA gene, and internal transcribed spacer 2, complete sequence; and large subunit ribosomal RNA gene, partial sequence	91.79	609	22	18	3	608	1	584	0	818
38_MY11082_Cordyceps_lepidopterorum_C2	KF740422.1 Cordyceps cicadae strain 0817-13 18S ribosomal RNA gene, partial sequence; internal transcribed spacer 1, 5.8S ribosomal RNA gene, and internal transcribed spacer 2, complete sequence; and 28S ribosomal RNA gene, partial sequence	100	585	0	0	1	585	24	608	0	1056
38_MY11082_Cordyceps_lepidopterorum_C2	KF373077.1 Uncultured Cordyceps clone djits 18S ribosomal RNA gene, partial sequence; internal transcribed spacer 1, 5.8S ribosomal RNA gene, and internal transcribed spacer 2, complete sequence; and 28S ribosomal RNA gene, partial sequence	100	585	0	0	1	585	23	607	0	1056
38_MY11082_Cordyceps_lepidopterorum_C2	AB085888.1 Cordyceps cicadae genes for 18S rRNA, ITS1, 5.8S rRNA, ITS2, 28S rRNA, partial and complete sequence, isolate: BCMU CS03	100	585	0	0	1	585	2440	3024	0	1056
38_MY11082_Cordyceps_lepidopterorum_C2	AB085887.1 Cordyceps cicadae genes for 18S rRNA, ITS1, 5.8S rRNA, ITS2, 28S rRNA, partial and complete sequence, isolate: BCMU CS02	100	585	0	0	1	585	2442	3026	0	1056
38_MY11082_Cordyceps_lepidopterorum_C2	AB085886.1 Cordyceps cicadae genes for 18S rRNA, ITS1, 5.8S rRNA, ITS2, 28S rRNA, partial and complete sequence, isolate: BCMU CS01	100	585	0	0	1	585	2441	3025	0	1056
38_MY11082_Cordyceps_lepidopterorum_C2	FJ478086.1 Limacella glioderma 18S ribosomal RNA gene, partial sequence; internal transcribed spacer 1, 5.8S ribosomal RNA gene, and internal transcribed spacer 2, complete sequence; and 28S ribosomal RNA gene, partial sequence	99.829	585	1	0	1	585	23	607	0	1051
38_MY11082_Cordyceps_lepidopterorum_C2	FJ765282.1 Cordyceps sp. BCC14567 18S ribosomal RNA gene, partial sequence; internal transcribed spacer 1, 5.8S ribosomal RNA gene, and internal transcribed spacer 2, complete sequence; and 28S ribosomal RNA gene, partial sequence	100	580	0	0	1	580	10	589	0	1047
38_MY11082_Cordyceps_lepidopterorum_C2	FJ765283.1 Isaria cicadae strain BCC19486 18S ribosomal RNA gene, partial sequence; internal transcribed spacer 1, 5.8S ribosomal RNA gene, and internal transcribed spacer 2, complete sequence; and 28S ribosomal RNA gene, partial sequence	100	579	0	0	1	579	12	590	0	1045
38_MY11082_Cordyceps_lepidopterorum_C2	MN128643.1 Cordyceps cicadae isolate WS401 small subunit ribosomal RNA gene, partial sequence; internal transcribed spacer 1, 5.8S ribosomal RNA gene, and internal transcribed spacer 2, complete sequence; and large subunit ribosomal RNA gene, partial sequence	99.657	583	2	0	3	585	2	584	0	1043
38_MY11082_Cordyceps_lepidopterorum_C2	MF460361.2 Cordyceps cicadae small subunit ribosomal RNA gene, partial sequence; internal transcribed spacer 1, 5.8S ribosomal RNA gene, and internal transcribed spacer 2, complete sequence; and large subunit ribosomal RNA gene, partial sequence	99.657	583	2	0	3	585	1	583	0	1043
39_MY11086_Cordyceps_lepidopterorum_C1	KF740422.1 Cordyceps cicadae strain 0817-13 18S ribosomal RNA gene, partial sequence; internal transcribed spacer 1, 5.8S ribosomal RNA gene, and internal transcribed spacer 2, complete sequence; and 28S ribosomal RNA gene, partial sequence	100	585	0	0	1	585	24	608	0	1056
39_MY11086_Cordyceps_lepidopterorum_C1	KF373077.1 Uncultured Cordyceps clone djits 18S ribosomal RNA gene, partial sequence; internal transcribed spacer 1, 5.8S ribosomal RNA gene, and internal transcribed spacer 2, complete sequence; and 28S ribosomal RNA gene, partial sequence	100	585	0	0	1	585	23	607	0	1056
39_MY11086_Cordyceps_lepidopterorum_C1	AB085888.1 Cordyceps cicadae genes for 18S rRNA, ITS1, 5.8S rRNA, ITS2, 28S rRNA, partial and complete sequence, isolate: BCMU CS03	100	585	0	0	1	585	2440	3024	0	1056
39_MY11086_Cordyceps_lepidopterorum_C1	AB085887.1 Cordyceps cicadae genes for 18S rRNA, ITS1, 5.8S rRNA, ITS2, 28S rRNA, partial and complete sequence, isolate: BCMU CS02	100	585	0	0	1	585	2442	3026	0	1056
39_MY11086_Cordyceps_lepidopterorum_C1	AB085886.1 Cordyceps cicadae genes for 18S rRNA, ITS1, 5.8S rRNA, ITS2, 28S rRNA, partial and complete sequence, isolate: BCMU CS01	100	585	0	0	1	585	2441	3025	0	1056
39_MY11086_Cordyceps_lepidopterorum_C1	FJ478086.1 Limacella glioderma 18S ribosomal RNA gene, partial sequence; internal transcribed spacer 1, 5.8S ribosomal RNA gene, and internal transcribed spacer 2, complete sequence; and 28S ribosomal RNA gene, partial sequence	99.829	585	1	0	1	585	23	607	0	1051
39_MY11086_Cordyceps_lepidopterorum_C1	FJ765282.1 Cordyceps sp. BCC14567 18S ribosomal RNA gene, partial sequence; internal transcribed spacer 1, 5.8S ribosomal RNA gene, and internal transcribed spacer 2, complete sequence; and 28S ribosomal RNA gene, partial sequence	100	580	0	0	1	580	10	589	0	1047
39_MY11086_Cordyceps_lepidopterorum_C1	FJ765283.1 Isaria cicadae strain BCC19486 18S ribosomal RNA gene, partial sequence; internal transcribed spacer 1, 5.8S ribosomal RNA gene, and internal transcribed spacer 2, complete sequence; and 28S ribosomal RNA gene, partial sequence	100	579	0	0	1	579	12	590	0	1045
39_MY11086_Cordyceps_lepidopterorum_C1	MN128643.1 Cordyceps cicadae isolate WS401 small subunit ribosomal RNA gene, partial sequence; internal transcribed spacer 1, 5.8S ribosomal RNA gene, and internal transcribed spacer 2, complete sequence; and large subunit ribosomal RNA gene, partial sequence	99.657	583	2	0	3	585	2	584	0	1043
39_MY11086_Cordyceps_lepidopterorum_C1	MF460361.2 Cordyceps cicadae small subunit ribosomal RNA gene, partial sequence; internal transcribed spacer 1, 5.8S ribosomal RNA gene, and internal transcribed spacer 2, complete sequence; and large subunit ribosomal RNA gene, partial sequence	99.657	583	2	0	3	585	1	583	0	1043
40_MY8079_Cordyceps_morakotii_C1	JN121119.1 Cordyceps militaris strain DSM1153 18S ribosomal RNA gene, partial sequence; internal transcribed spacer 1, 5.8S ribosomal RNA gene, and internal transcribed spacer 2, complete sequence; and 28S ribosomal RNA gene, partial sequence	86.762	627	30	30	1	620	23	603	0	670
40_MY8079_Cordyceps_morakotii_C1	EU807994.1 Cordyceps takaomontana strain BCC 2162 18S ribosomal RNA gene, partial sequence; internal transcribed spacer 1, 5.8S ribosomal RNA gene, and internal transcribed spacer 2, complete sequence; and 28S ribosomal RNA gene, partial sequence	86.935	620	29	30	1	613	13	587	0	665
40_MY8079_Cordyceps_morakotii_C1	NR_171876.1 Cordyceps yinjiangensis GZAC YJ0622 ITS region; from TYPE material	87.196	617	25	32	1	610	19	588	0	662
40_MY8079_Cordyceps_morakotii_C1	FJ765272.1 Cordyceps ninchukispora strain BCC15599 18S ribosomal RNA gene, partial sequence; internal transcribed spacer 1, 5.8S ribosomal RNA gene, and internal transcribed spacer 2, complete sequence; and 28S ribosomal RNA gene, partial sequence	86.817	622	29	31	1	615	12	587	0	661
40_MY8079_Cordyceps_morakotii_C1	FJ765277.1 Cordyceps ninchukispora strain BCC2121 18S ribosomal RNA gene, partial sequence; internal transcribed spacer 1, 5.8S ribosomal RNA gene, and internal transcribed spacer 2, complete sequence; and 28S ribosomal RNA gene, partial sequence	86.677	623	29	31	1	616	12	587	0	659
40_MY8079_Cordyceps_morakotii_C1	MT000710.1 Cordyceps parvistroma strain BCC 79829 small subunit ribosomal RNA gene, partial sequence; internal transcribed spacer 1, 5.8S ribosomal RNA gene, and internal transcribed spacer 2, complete sequence; and large subunit ribosomal RNA gene, partial sequence	86.517	623	32	30	1	617	10	586	0	657
40_MY8079_Cordyceps_morakotii_C1	FJ765271.1 Cordyceps ninchukispora strain BCC12735 18S ribosomal RNA gene, partial sequence; internal transcribed spacer 1, 5.8S ribosomal RNA gene, and internal transcribed spacer 2, complete sequence; and 28S ribosomal RNA gene, partial sequence	86.656	622	29	31	1	615	12	586	0	657
40_MY8079_Cordyceps_morakotii_C1	MH828333.1 Cordyceps morakotii strain BCC56811 internal transcribed spacer 1, partial sequence; 5.8S ribosomal RNA gene and internal transcribed spacer 2, complete sequence; and large subunit ribosomal RNA gene, partial sequence	87.542	602	22	31	18	612	2	557	0	656
40_MY8079_Cordyceps_morakotii_C1	FJ765273.1 Cordyceps ninchukispora strain BCC14086 18S ribosomal RNA gene, partial sequence; internal transcribed spacer 1, 5.8S ribosomal RNA gene, and internal transcribed spacer 2, complete sequence; and 28S ribosomal RNA gene, partial sequence	86.753	619	29	31	1	612	12	584	0	655
40_MY8079_Cordyceps_morakotii_C1	MT012347.1 Cordyceps pruinosa voucher HKAS 102537 small subunit ribosomal RNA gene, partial sequence; internal transcribed spacer 1, 5.8S ribosomal RNA gene, and internal transcribed spacer 2, complete sequence; and large subunit ribosomal RNA gene, partial sequence	86.613	620	29	31	1	613	10	582	0	654
41_MY8079_Cordyceps_morakotii_C2	EU807994.1 Cordyceps takaomontana strain BCC 2162 18S ribosomal RNA gene, partial sequence; internal transcribed spacer 1, 5.8S ribosomal RNA gene, and internal transcribed spacer 2, complete sequence; and 28S ribosomal RNA gene, partial sequence	88.149	616	28	26	1	612	13	587	0	706
41_MY8079_Cordyceps_morakotii_C2	NR_171876.1 Cordyceps yinjiangensis GZAC YJ0622 ITS region; from TYPE material	88.235	612	27	26	1	609	19	588	0	703
41_MY8079_Cordyceps_morakotii_C2	MH828333.1 Cordyceps morakotii strain BCC56811 internal transcribed spacer 1, partial sequence; 5.8S ribosomal RNA gene and internal transcribed spacer 2, complete sequence; and large subunit ribosomal RNA gene, partial sequence	88.61	597	24	25	18	611	2	557	0	698
41_MY8079_Cordyceps_morakotii_C2	JN121119.1 Cordyceps militaris strain DSM1153 18S ribosomal RNA gene, partial sequence; internal transcribed spacer 1, 5.8S ribosomal RNA gene, and internal transcribed spacer 2, complete sequence; and 28S ribosomal RNA gene, partial sequence	87.34	624	33	27	1	620	23	604	0	690
41_MY8079_Cordyceps_morakotii_C2	MT000710.1 Cordyceps parvistroma strain BCC 79829 small subunit ribosomal RNA gene, partial sequence; internal transcribed spacer 1, 5.8S ribosomal RNA gene, and internal transcribed spacer 2, complete sequence; and large subunit ribosomal RNA gene, partial sequence	87.399	619	33	26	1	616	10	586	0	689
41_MY8079_Cordyceps_morakotii_C2	MG833288.1 Cordyceps pruinosa isolate KACC:43329 small subunit ribosomal RNA gene, partial sequence; internal transcribed spacer 1, 5.8S ribosomal RNA gene, and internal transcribed spacer 2, complete sequence; and large subunit ribosomal RNA gene, partial sequence	86.977	622	35	27	3	620	1	580	0	677
41_MY8079_Cordyceps_morakotii_C2	MG746394.1 Cordyceps bifusispora strain JAUCC0732 internal transcribed spacer 1, partial sequence; 5.8S ribosomal RNA gene and internal transcribed spacer 2, complete sequence; and large subunit ribosomal RNA gene, partial sequence	86.403	581	32	26	44	620	17	554	9.06e-174	618
41_MY8079_Cordyceps_morakotii_C2	MZ413282.1 Cordyceps parvistroma voucher FQM77 (HGASMF01-1961) internal transcribed spacer 1, partial sequence; 5.8S ribosomal RNA gene and internal transcribed spacer 2, complete sequence; and large subunit ribosomal RNA gene, partial sequence	86.458	576	32	25	48	620	16	548	3.16e-173	617
41_MY8079_Cordyceps_morakotii_C2	LT548279.1 Lecanicillium sp. CCF 5252 genomic DNA sequence contains 18S rRNA gene, ITS1, 5.8S rRNA gene, ITS2 and 28S rRNA gene, strain CCF 5252	82.88	625	63	25	1	620	1713	2298	3.38e-160	572
41_MY8079_Cordyceps_morakotii_C2	KP063334.1 Uncultured fungus clone xh3 18S ribosomal RNA gene, partial sequence; internal transcribed spacer 1, 5.8S ribosomal RNA gene, and internal transcribed spacer 2, complete sequence; and 28S ribosomal RNA gene, partial sequence	82.622	633	63	27	1	620	37	635	1.44e-158	567
42_MY8079_Cordyceps_morakotii_C3	MH828333.1 Cordyceps morakotii strain BCC56811 internal transcribed spacer 1, partial sequence; 5.8S ribosomal RNA gene and internal transcribed spacer 2, complete sequence; and large subunit ribosomal RNA gene, partial sequence	100	556	0	0	18	573	2	557	0	1003
42_MY8079_Cordyceps_morakotii_C3	NR_171876.1 Cordyceps yinjiangensis GZAC YJ0622 ITS region; from TYPE material	98.774	571	6	1	1	571	19	588	0	995
42_MY8079_Cordyceps_morakotii_C3	EU807994.1 Cordyceps takaomontana strain BCC 2162 18S ribosomal RNA gene, partial sequence; internal transcribed spacer 1, 5.8S ribosomal RNA gene, and internal transcribed spacer 2, complete sequence; and 28S ribosomal RNA gene, partial sequence	98.435	575	8	1	1	574	13	587	0	994
42_MY8079_Cordyceps_morakotii_C3	MT560358.1 Cordyceps sp. strain YJ06311 small subunit ribosomal RNA gene, partial sequence; internal transcribed spacer 1, 5.8S ribosomal RNA gene, and internal transcribed spacer 2, complete sequence; and large subunit ribosomal RNA gene, partial sequence	98.252	572	8	2	1	571	17	587	0	980
42_MY8079_Cordyceps_morakotii_C3	MT560348.1 Cordyceps sp. strain YJ06022 small subunit ribosomal RNA gene, partial sequence; internal transcribed spacer 1, 5.8S ribosomal RNA gene, and internal transcribed spacer 2, complete sequence; and large subunit ribosomal RNA gene, partial sequence	98.252	572	8	2	1	571	15	585	0	980
42_MY8079_Cordyceps_morakotii_C3	MT560355.1 Cordyceps sp. strain YJ06222 small subunit ribosomal RNA gene, partial sequence; internal transcribed spacer 1, 5.8S ribosomal RNA gene, and internal transcribed spacer 2, complete sequence; and large subunit ribosomal RNA gene, partial sequence	98.584	565	6	2	1	565	15	577	0	976
42_MY8079_Cordyceps_morakotii_C3	MT560345.1 Cordyceps sp. strain YJ06021 small subunit ribosomal RNA gene, partial sequence; internal transcribed spacer 1, 5.8S ribosomal RNA gene, and internal transcribed spacer 2, complete sequence; and large subunit ribosomal RNA gene, partial sequence	98.584	565	6	2	1	565	16	578	0	976
42_MY8079_Cordyceps_morakotii_C3	MT000710.1 Cordyceps parvistroma strain BCC 79829 small subunit ribosomal RNA gene, partial sequence; internal transcribed spacer 1, 5.8S ribosomal RNA gene, and internal transcribed spacer 2, complete sequence; and large subunit ribosomal RNA gene, partial sequence	97.405	578	14	1	1	578	10	586	0	972
42_MY8079_Cordyceps_morakotii_C3	JN121119.1 Cordyceps militaris strain DSM1153 18S ribosomal RNA gene, partial sequence; internal transcribed spacer 1, 5.8S ribosomal RNA gene, and internal transcribed spacer 2, complete sequence; and 28S ribosomal RNA gene, partial sequence	97.251	582	14	2	1	581	23	603	0	971
42_MY8079_Cordyceps_morakotii_C3	FJ765277.1 Cordyceps ninchukispora strain BCC2121 18S ribosomal RNA gene, partial sequence; internal transcribed spacer 1, 5.8S ribosomal RNA gene, and internal transcribed spacer 2, complete sequence; and 28S ribosomal RNA gene, partial sequence	97.4	577	14	1	1	577	12	587	0	970
43_MY08089_Cordyceps_morakotii_C1	MH828333.1 Cordyceps morakotii strain BCC56811 internal transcribed spacer 1, partial sequence; 5.8S ribosomal RNA gene and internal transcribed spacer 2, complete sequence; and large subunit ribosomal RNA gene, partial sequence	100	556	0	0	18	573	2	557	0	1003
43_MY08089_Cordyceps_morakotii_C1	NR_171876.1 Cordyceps yinjiangensis GZAC YJ0622 ITS region; from TYPE material	98.774	571	6	1	1	571	19	588	0	995
43_MY08089_Cordyceps_morakotii_C1	EU807994.1 Cordyceps takaomontana strain BCC 2162 18S ribosomal RNA gene, partial sequence; internal transcribed spacer 1, 5.8S ribosomal RNA gene, and internal transcribed spacer 2, complete sequence; and 28S ribosomal RNA gene, partial sequence	98.435	575	8	1	1	574	13	587	0	994
43_MY08089_Cordyceps_morakotii_C1	MT560358.1 Cordyceps sp. strain YJ06311 small subunit ribosomal RNA gene, partial sequence; internal transcribed spacer 1, 5.8S ribosomal RNA gene, and internal transcribed spacer 2, complete sequence; and large subunit ribosomal RNA gene, partial sequence	98.252	572	8	2	1	571	17	587	0	980
43_MY08089_Cordyceps_morakotii_C1	MT560348.1 Cordyceps sp. strain YJ06022 small subunit ribosomal RNA gene, partial sequence; internal transcribed spacer 1, 5.8S ribosomal RNA gene, and internal transcribed spacer 2, complete sequence; and large subunit ribosomal RNA gene, partial sequence	98.252	572	8	2	1	571	15	585	0	980
43_MY08089_Cordyceps_morakotii_C1	MT560355.1 Cordyceps sp. strain YJ06222 small subunit ribosomal RNA gene, partial sequence; internal transcribed spacer 1, 5.8S ribosomal RNA gene, and internal transcribed spacer 2, complete sequence; and large subunit ribosomal RNA gene, partial sequence	98.584	565	6	2	1	565	15	577	0	976
43_MY08089_Cordyceps_morakotii_C1	MT560345.1 Cordyceps sp. strain YJ06021 small subunit ribosomal RNA gene, partial sequence; internal transcribed spacer 1, 5.8S ribosomal RNA gene, and internal transcribed spacer 2, complete sequence; and large subunit ribosomal RNA gene, partial sequence	98.584	565	6	2	1	565	16	578	0	976
43_MY08089_Cordyceps_morakotii_C1	MT000710.1 Cordyceps parvistroma strain BCC 79829 small subunit ribosomal RNA gene, partial sequence; internal transcribed spacer 1, 5.8S ribosomal RNA gene, and internal transcribed spacer 2, complete sequence; and large subunit ribosomal RNA gene, partial sequence	97.405	578	14	1	1	578	10	586	0	972
43_MY08089_Cordyceps_morakotii_C1	JN121119.1 Cordyceps militaris strain DSM1153 18S ribosomal RNA gene, partial sequence; internal transcribed spacer 1, 5.8S ribosomal RNA gene, and internal transcribed spacer 2, complete sequence; and 28S ribosomal RNA gene, partial sequence	97.251	582	14	2	1	581	23	603	0	971
43_MY08089_Cordyceps_morakotii_C1	FJ765277.1 Cordyceps ninchukispora strain BCC2121 18S ribosomal RNA gene, partial sequence; internal transcribed spacer 1, 5.8S ribosomal RNA gene, and internal transcribed spacer 2, complete sequence; and 28S ribosomal RNA gene, partial sequence	97.4	577	14	1	1	577	12	587	0	970
44_MY08089_Cordyceps_morakotii_C2	EU807994.1 Cordyceps takaomontana strain BCC 2162 18S ribosomal RNA gene, partial sequence; internal transcribed spacer 1, 5.8S ribosomal RNA gene, and internal transcribed spacer 2, complete sequence; and 28S ribosomal RNA gene, partial sequence	96.581	585	9	9	1	584	13	587	0	935
44_MY08089_Cordyceps_morakotii_C2	NR_171876.1 Cordyceps yinjiangensis GZAC YJ0622 ITS region; from TYPE material	96.558	581	9	9	1	581	19	588	0	928
44_MY08089_Cordyceps_morakotii_C2	JN121119.1 Cordyceps militaris strain DSM1153 18S ribosomal RNA gene, partial sequence; internal transcribed spacer 1, 5.8S ribosomal RNA gene, and internal transcribed spacer 2, complete sequence; and 28S ribosomal RNA gene, partial sequence	95.608	592	16	8	1	592	23	604	0	924
44_MY08089_Cordyceps_morakotii_C2	MT000710.1 Cordyceps parvistroma strain BCC 79829 small subunit ribosomal RNA gene, partial sequence; internal transcribed spacer 1, 5.8S ribosomal RNA gene, and internal transcribed spacer 2, complete sequence; and large subunit ribosomal RNA gene, partial sequence	95.918	588	13	9	1	588	10	586	0	922
44_MY08089_Cordyceps_morakotii_C2	FJ765272.1 Cordyceps ninchukispora strain BCC15599 18S ribosomal RNA gene, partial sequence; internal transcribed spacer 1, 5.8S ribosomal RNA gene, and internal transcribed spacer 2, complete sequence; and 28S ribosomal RNA gene, partial sequence	95.904	586	14	8	1	586	12	587	0	922
44_MY08089_Cordyceps_morakotii_C2	FJ765277.1 Cordyceps ninchukispora strain BCC2121 18S ribosomal RNA gene, partial sequence; internal transcribed spacer 1, 5.8S ribosomal RNA gene, and internal transcribed spacer 2, complete sequence; and 28S ribosomal RNA gene, partial sequence	95.911	587	13	9	1	587	12	587	0	921
44_MY08089_Cordyceps_morakotii_C2	FJ765271.1 Cordyceps ninchukispora strain BCC12735 18S ribosomal RNA gene, partial sequence; internal transcribed spacer 1, 5.8S ribosomal RNA gene, and internal transcribed spacer 2, complete sequence; and 28S ribosomal RNA gene, partial sequence	95.904	586	13	9	1	586	12	586	0	919
44_MY08089_Cordyceps_morakotii_C2	FJ765273.1 Cordyceps ninchukispora strain BCC14086 18S ribosomal RNA gene, partial sequence; internal transcribed spacer 1, 5.8S ribosomal RNA gene, and internal transcribed spacer 2, complete sequence; and 28S ribosomal RNA gene, partial sequence	95.883	583	14	8	1	583	12	584	0	917
44_MY08089_Cordyceps_morakotii_C2	MT012347.1 Cordyceps pruinosa voucher HKAS 102537 small subunit ribosomal RNA gene, partial sequence; internal transcribed spacer 1, 5.8S ribosomal RNA gene, and internal transcribed spacer 2, complete sequence; and large subunit ribosomal RNA gene, partial sequence	95.89	584	13	9	1	584	10	582	0	915
44_MY08089_Cordyceps_morakotii_C2	FJ765274.1 Cordyceps ninchukispora strain BCC30937 18S ribosomal RNA gene, partial sequence; internal transcribed spacer 1, 5.8S ribosomal RNA gene, and internal transcribed spacer 2, complete sequence; and 28S ribosomal RNA gene, partial sequence	95.883	583	13	9	1	583	12	583	0	913
45_MY09201_Cordyceps_morakotii_C1	MH828333.1 Cordyceps morakotii strain BCC56811 internal transcribed spacer 1, partial sequence; 5.8S ribosomal RNA gene and internal transcribed spacer 2, complete sequence; and large subunit ribosomal RNA gene, partial sequence	100	556	0	0	18	573	2	557	0	1003
45_MY09201_Cordyceps_morakotii_C1	NR_171876.1 Cordyceps yinjiangensis GZAC YJ0622 ITS region; from TYPE material	98.774	571	6	1	1	571	19	588	0	995
45_MY09201_Cordyceps_morakotii_C1	EU807994.1 Cordyceps takaomontana strain BCC 2162 18S ribosomal RNA gene, partial sequence; internal transcribed spacer 1, 5.8S ribosomal RNA gene, and internal transcribed spacer 2, complete sequence; and 28S ribosomal RNA gene, partial sequence	98.435	575	8	1	1	574	13	587	0	994
45_MY09201_Cordyceps_morakotii_C1	MT560358.1 Cordyceps sp. strain YJ06311 small subunit ribosomal RNA gene, partial sequence; internal transcribed spacer 1, 5.8S ribosomal RNA gene, and internal transcribed spacer 2, complete sequence; and large subunit ribosomal RNA gene, partial sequence	98.252	572	8	2	1	571	17	587	0	980
45_MY09201_Cordyceps_morakotii_C1	MT560348.1 Cordyceps sp. strain YJ06022 small subunit ribosomal RNA gene, partial sequence; internal transcribed spacer 1, 5.8S ribosomal RNA gene, and internal transcribed spacer 2, complete sequence; and large subunit ribosomal RNA gene, partial sequence	98.252	572	8	2	1	571	15	585	0	980
45_MY09201_Cordyceps_morakotii_C1	MT560355.1 Cordyceps sp. strain YJ06222 small subunit ribosomal RNA gene, partial sequence; internal transcribed spacer 1, 5.8S ribosomal RNA gene, and internal transcribed spacer 2, complete sequence; and large subunit ribosomal RNA gene, partial sequence	98.584	565	6	2	1	565	15	577	0	976
45_MY09201_Cordyceps_morakotii_C1	MT560345.1 Cordyceps sp. strain YJ06021 small subunit ribosomal RNA gene, partial sequence; internal transcribed spacer 1, 5.8S ribosomal RNA gene, and internal transcribed spacer 2, complete sequence; and large subunit ribosomal RNA gene, partial sequence	98.584	565	6	2	1	565	16	578	0	976
45_MY09201_Cordyceps_morakotii_C1	MT000710.1 Cordyceps parvistroma strain BCC 79829 small subunit ribosomal RNA gene, partial sequence; internal transcribed spacer 1, 5.8S ribosomal RNA gene, and internal transcribed spacer 2, complete sequence; and large subunit ribosomal RNA gene, partial sequence	97.405	578	14	1	1	578	10	586	0	972
45_MY09201_Cordyceps_morakotii_C1	JN121119.1 Cordyceps militaris strain DSM1153 18S ribosomal RNA gene, partial sequence; internal transcribed spacer 1, 5.8S ribosomal RNA gene, and internal transcribed spacer 2, complete sequence; and 28S ribosomal RNA gene, partial sequence	97.251	582	14	2	1	581	23	603	0	971
45_MY09201_Cordyceps_morakotii_C1	FJ765277.1 Cordyceps ninchukispora strain BCC2121 18S ribosomal RNA gene, partial sequence; internal transcribed spacer 1, 5.8S ribosomal RNA gene, and internal transcribed spacer 2, complete sequence; and 28S ribosomal RNA gene, partial sequence	97.4	577	14	1	1	577	12	587	0	970
46_NHJ10627_Cordyceps_ninchukispora_C1	MH532881.1 Hevansia novoguineensis strain BCC44251 small subunit ribosomal RNA gene, partial sequence; internal transcribed spacer 1, 5.8S ribosomal RNA gene, and internal transcribed spacer 2, complete sequence; and large subunit ribosomal RNA gene, partial sequence	92.659	613	22	21	1	606	24	620	0	829
46_NHJ10627_Cordyceps_ninchukispora_C1	GQ250015.1 Cordyceps sp. BCC28581 18S ribosomal RNA gene, partial sequence; internal transcribed spacer 1, 5.8S ribosomal RNA gene, and internal transcribed spacer 2, complete sequence; and 28S ribosomal RNA gene, partial sequence	92.599	608	22	21	1	601	14	605	0	820
46_NHJ10627_Cordyceps_ninchukispora_C1	MH532897.1 Hevansia novoguineensis strain BCC09740 small subunit ribosomal RNA gene, partial sequence; internal transcribed spacer 1, 5.8S ribosomal RNA gene, and internal transcribed spacer 2, complete sequence; and large subunit ribosomal RNA gene, partial sequence	92.586	607	22	21	1	600	26	616	0	819
46_NHJ10627_Cordyceps_ninchukispora_C1	JN201872.1 Akanthomyces novoguineensis strain BCC41865 18S ribosomal RNA gene, partial sequence; internal transcribed spacer 1, 5.8S ribosomal RNA gene, and internal transcribed spacer 2, complete sequence; and 28S ribosomal RNA gene, partial sequence	92.525	602	22	21	1	595	8	593	0	810
46_NHJ10627_Cordyceps_ninchukispora_C1	JX192693.1 Hevansia novoguineensis strain EPF099 18S ribosomal RNA gene, partial sequence; internal transcribed spacer 1, 5.8S ribosomal RNA gene, and internal transcribed spacer 2, complete sequence; and 28S ribosomal RNA gene, partial sequence	92.244	606	24	21	1	599	13	602	0	808
46_NHJ10627_Cordyceps_ninchukispora_C1	JX192680.1 Hevansia novoguineensis strain EPF047 18S ribosomal RNA gene, partial sequence; internal transcribed spacer 1, 5.8S ribosomal RNA gene, and internal transcribed spacer 2, complete sequence; and 28S ribosomal RNA gene, partial sequence	92.219	604	25	20	1	597	10	598	0	808
46_NHJ10627_Cordyceps_ninchukispora_C1	JX192681.1 Hevansia novoguineensis strain EPF057 18S ribosomal RNA gene, partial sequence; internal transcribed spacer 1, 5.8S ribosomal RNA gene, and internal transcribed spacer 2, complete sequence; and 28S ribosomal RNA gene, partial sequence	92.244	606	24	21	1	599	13	602	0	808
46_NHJ10627_Cordyceps_ninchukispora_C1	JX192705.1 Hevansia novoguineensis strain EPF140 18S ribosomal RNA gene, partial sequence; internal transcribed spacer 1, 5.8S ribosomal RNA gene, and internal transcribed spacer 2, complete sequence; and 28S ribosomal RNA gene, partial sequence	92.231	605	24	21	1	598	10	598	0	806
46_NHJ10627_Cordyceps_ninchukispora_C1	JX192686.1 Hevansia novoguineensis strain EPF074 18S ribosomal RNA gene, partial sequence; internal transcribed spacer 1, 5.8S ribosomal RNA gene, and internal transcribed spacer 2, complete sequence; and 28S ribosomal RNA gene, partial sequence	92.231	605	24	21	1	598	12	600	0	806
46_NHJ10627_Cordyceps_ninchukispora_C1	JX192704.1 Hevansia novoguineensis strain EPF133 18S ribosomal RNA gene, partial sequence; internal transcribed spacer 1, 5.8S ribosomal RNA gene, and internal transcribed spacer 2, complete sequence; and 28S ribosomal RNA gene, partial sequence	92.219	604	24	21	1	597	4	591	0	804
47_NHJ10627_Cordyceps_ninchukispora_C2	JN121119.1 Cordyceps militaris strain DSM1153 18S ribosomal RNA gene, partial sequence; internal transcribed spacer 1, 5.8S ribosomal RNA gene, and internal transcribed spacer 2, complete sequence; and 28S ribosomal RNA gene, partial sequence	99.828	581	0	1	1	580	23	603	0	1040
47_NHJ10627_Cordyceps_ninchukispora_C2	FJ765277.1 Cordyceps ninchukispora strain BCC2121 18S ribosomal RNA gene, partial sequence; internal transcribed spacer 1, 5.8S ribosomal RNA gene, and internal transcribed spacer 2, complete sequence; and 28S ribosomal RNA gene, partial sequence	100	576	0	0	1	576	12	587	0	1040
47_NHJ10627_Cordyceps_ninchukispora_C2	FJ765271.1 Cordyceps ninchukispora strain BCC12735 18S ribosomal RNA gene, partial sequence; internal transcribed spacer 1, 5.8S ribosomal RNA gene, and internal transcribed spacer 2, complete sequence; and 28S ribosomal RNA gene, partial sequence	100	575	0	0	1	575	12	586	0	1038
47_NHJ10627_Cordyceps_ninchukispora_C2	MT012347.1 Cordyceps pruinosa voucher HKAS 102537 small subunit ribosomal RNA gene, partial sequence; internal transcribed spacer 1, 5.8S ribosomal RNA gene, and internal transcribed spacer 2, complete sequence; and large subunit ribosomal RNA gene, partial sequence	100	573	0	0	1	573	10	582	0	1034
47_NHJ10627_Cordyceps_ninchukispora_C2	MT000710.1 Cordyceps parvistroma strain BCC 79829 small subunit ribosomal RNA gene, partial sequence; internal transcribed spacer 1, 5.8S ribosomal RNA gene, and internal transcribed spacer 2, complete sequence; and large subunit ribosomal RNA gene, partial sequence	99.653	577	2	0	1	577	10	586	0	1032
47_NHJ10627_Cordyceps_ninchukispora_C2	FJ765274.1 Cordyceps ninchukispora strain BCC30937 18S ribosomal RNA gene, partial sequence; internal transcribed spacer 1, 5.8S ribosomal RNA gene, and internal transcribed spacer 2, complete sequence; and 28S ribosomal RNA gene, partial sequence	100	572	0	0	1	572	12	583	0	1032
47_NHJ10627_Cordyceps_ninchukispora_C2	FJ765272.1 Cordyceps ninchukispora strain BCC15599 18S ribosomal RNA gene, partial sequence; internal transcribed spacer 1, 5.8S ribosomal RNA gene, and internal transcribed spacer 2, complete sequence; and 28S ribosomal RNA gene, partial sequence	99.826	576	0	1	1	575	12	587	0	1031
47_NHJ10627_Cordyceps_ninchukispora_C2	FJ765276.1 Cordyceps ninchukispora strain BCC26683 18S ribosomal RNA gene, partial sequence; internal transcribed spacer 1, 5.8S ribosomal RNA gene, and internal transcribed spacer 2, complete sequence; and 28S ribosomal RNA gene, partial sequence	99.826	575	0	1	1	575	12	585	0	1030
47_NHJ10627_Cordyceps_ninchukispora_C2	MT000712.1 Cordyceps neopruinosa strain BCC 91362 small subunit ribosomal RNA gene, partial sequence; internal transcribed spacer 1, 5.8S ribosomal RNA gene, and internal transcribed spacer 2, complete sequence; and large subunit ribosomal RNA gene, partial sequence	100	569	0	0	1	569	8	576	0	1027
47_NHJ10627_Cordyceps_ninchukispora_C2	FJ765273.1 Cordyceps ninchukispora strain BCC14086 18S ribosomal RNA gene, partial sequence; internal transcribed spacer 1, 5.8S ribosomal RNA gene, and internal transcribed spacer 2, complete sequence; and 28S ribosomal RNA gene, partial sequence	99.825	573	0	1	1	572	12	584	0	1026
48_NHJ10684_Cordyceps_ninchukispora_C1	JN121119.1 Cordyceps militaris strain DSM1153 18S ribosomal RNA gene, partial sequence; internal transcribed spacer 1, 5.8S ribosomal RNA gene, and internal transcribed spacer 2, complete sequence; and 28S ribosomal RNA gene, partial sequence	99.828	581	0	1	1	580	23	603	0	1040
48_NHJ10684_Cordyceps_ninchukispora_C1	FJ765277.1 Cordyceps ninchukispora strain BCC2121 18S ribosomal RNA gene, partial sequence; internal transcribed spacer 1, 5.8S ribosomal RNA gene, and internal transcribed spacer 2, complete sequence; and 28S ribosomal RNA gene, partial sequence	100	576	0	0	1	576	12	587	0	1040
48_NHJ10684_Cordyceps_ninchukispora_C1	FJ765271.1 Cordyceps ninchukispora strain BCC12735 18S ribosomal RNA gene, partial sequence; internal transcribed spacer 1, 5.8S ribosomal RNA gene, and internal transcribed spacer 2, complete sequence; and 28S ribosomal RNA gene, partial sequence	100	575	0	0	1	575	12	586	0	1038
48_NHJ10684_Cordyceps_ninchukispora_C1	MT012347.1 Cordyceps pruinosa voucher HKAS 102537 small subunit ribosomal RNA gene, partial sequence; internal transcribed spacer 1, 5.8S ribosomal RNA gene, and internal transcribed spacer 2, complete sequence; and large subunit ribosomal RNA gene, partial sequence	100	573	0	0	1	573	10	582	0	1034
48_NHJ10684_Cordyceps_ninchukispora_C1	MT000710.1 Cordyceps parvistroma strain BCC 79829 small subunit ribosomal RNA gene, partial sequence; internal transcribed spacer 1, 5.8S ribosomal RNA gene, and internal transcribed spacer 2, complete sequence; and large subunit ribosomal RNA gene, partial sequence	99.653	577	2	0	1	577	10	586	0	1032
48_NHJ10684_Cordyceps_ninchukispora_C1	FJ765274.1 Cordyceps ninchukispora strain BCC30937 18S ribosomal RNA gene, partial sequence; internal transcribed spacer 1, 5.8S ribosomal RNA gene, and internal transcribed spacer 2, complete sequence; and 28S ribosomal RNA gene, partial sequence	100	572	0	0	1	572	12	583	0	1032
48_NHJ10684_Cordyceps_ninchukispora_C1	FJ765272.1 Cordyceps ninchukispora strain BCC15599 18S ribosomal RNA gene, partial sequence; internal transcribed spacer 1, 5.8S ribosomal RNA gene, and internal transcribed spacer 2, complete sequence; and 28S ribosomal RNA gene, partial sequence	99.826	576	0	1	1	575	12	587	0	1031
48_NHJ10684_Cordyceps_ninchukispora_C1	FJ765276.1 Cordyceps ninchukispora strain BCC26683 18S ribosomal RNA gene, partial sequence; internal transcribed spacer 1, 5.8S ribosomal RNA gene, and internal transcribed spacer 2, complete sequence; and 28S ribosomal RNA gene, partial sequence	99.826	575	0	1	1	575	12	585	0	1030
48_NHJ10684_Cordyceps_ninchukispora_C1	MT000712.1 Cordyceps neopruinosa strain BCC 91362 small subunit ribosomal RNA gene, partial sequence; internal transcribed spacer 1, 5.8S ribosomal RNA gene, and internal transcribed spacer 2, complete sequence; and large subunit ribosomal RNA gene, partial sequence	100	569	0	0	1	569	8	576	0	1027
48_NHJ10684_Cordyceps_ninchukispora_C1	FJ765273.1 Cordyceps ninchukispora strain BCC14086 18S ribosomal RNA gene, partial sequence; internal transcribed spacer 1, 5.8S ribosomal RNA gene, and internal transcribed spacer 2, complete sequence; and 28S ribosomal RNA gene, partial sequence	99.825	573	0	1	1	572	12	584	0	1026
49_MY11343_Cordyceps_tenuipes_C1	MF361929.1 Cordyceps takaomontana voucher ANDES-F 1277 small subunit ribosomal RNA gene, partial sequence; internal transcribed spacer 1, 5.8S ribosomal RNA gene, and internal transcribed spacer 2, complete sequence; and large subunit ribosomal RNA gene, partial sequence	100	585	0	0	1	585	23	607	0	1056
49_MY11343_Cordyceps_tenuipes_C1	GQ999529.1 Uncultured fungus clone LX042399-122-056-B03 internal transcribed spacer 1, partial sequence; 5.8S ribosomal RNA gene, complete sequence; and internal transcribed spacer 2, partial sequence	100	585	0	0	1	585	20	604	0	1056
49_MY11343_Cordyceps_tenuipes_C1	AB086222.1 Isaria tenuipes genes for 18S rRNA, ITS1, 5.8S rRNA, ITS2, 28S rRNA, partial and complete sequence, isolate: BCMU IJ23	100	585	0	0	1	585	2086	2670	0	1056
49_MY11343_Cordyceps_tenuipes_C1	AB086223.1 Isaria tenuipes genes for 18S rRNA, ITS1, 5.8S rRNA, ITS2, 28S rRNA, partial and complete sequence, isolate: BCMU IJ24	100	585	0	0	1	585	2087	2671	0	1056
49_MY11343_Cordyceps_tenuipes_C1	AB086220.1 Isaria tenuipes genes for 18S rRNA, ITS1, 5.8S rRNA, ITS2, 28S rRNA, partial and complete sequence, isolate: BCMU IJ21	100	585	0	0	1	585	2095	2679	0	1056
49_MY11343_Cordyceps_tenuipes_C1	AB086218.1 Isaria tenuipes genes for 18S rRNA, ITS1, 5.8S rRNA, ITS2, 28S rRNA, partial and complete sequence, isolate: BCMU IJ18	100	585	0	0	1	585	1712	2296	0	1056
49_MY11343_Cordyceps_tenuipes_C1	AB086217.1 Isaria tenuipes genes for 18S rRNA, ITS1, 5.8S rRNA, ITS2, 28S rRNA, partial and complete sequence, isolate: BCMU IJ17	100	585	0	0	1	585	2095	2679	0	1056
49_MY11343_Cordyceps_tenuipes_C1	AB086216.1 Isaria tenuipes genes for 18S rRNA, ITS1, 5.8S rRNA, ITS2, 28S rRNA, partial and complete sequence, isolate: BCMU IJ16	100	585	0	0	1	585	1712	2296	0	1056
49_MY11343_Cordyceps_tenuipes_C1	AB086215.1 Isaria tenuipes genes for 18S rRNA, ITS1, 5.8S rRNA, ITS2, 28S rRNA, partial and complete sequence, isolate: BCMU IJ15	100	585	0	0	1	585	2095	2679	0	1056
49_MY11343_Cordyceps_tenuipes_C1	AB100360.1 Gibellula formosana genes for 18S rRNA, ITS1, 5.8S rRNA, ITS2, 28S rRNA, partial and complete sequence	100	585	0	0	1	585	2097	2681	0	1056
50_MY11206_Cordyceps_tenuipes_C1	MF361929.1 Cordyceps takaomontana voucher ANDES-F 1277 small subunit ribosomal RNA gene, partial sequence; internal transcribed spacer 1, 5.8S ribosomal RNA gene, and internal transcribed spacer 2, complete sequence; and large subunit ribosomal RNA gene, partial sequence	93.248	622	5	32	1	622	23	607	0	822
50_MY11206_Cordyceps_tenuipes_C1	GQ999529.1 Uncultured fungus clone LX042399-122-056-B03 internal transcribed spacer 1, partial sequence; 5.8S ribosomal RNA gene, complete sequence; and internal transcribed spacer 2, partial sequence	93.248	622	5	32	1	622	20	604	0	822
50_MY11206_Cordyceps_tenuipes_C1	AB086222.1 Isaria tenuipes genes for 18S rRNA, ITS1, 5.8S rRNA, ITS2, 28S rRNA, partial and complete sequence, isolate: BCMU IJ23	93.248	622	5	32	1	622	2086	2670	0	822
50_MY11206_Cordyceps_tenuipes_C1	AB086223.1 Isaria tenuipes genes for 18S rRNA, ITS1, 5.8S rRNA, ITS2, 28S rRNA, partial and complete sequence, isolate: BCMU IJ24	93.248	622	5	32	1	622	2087	2671	0	822
50_MY11206_Cordyceps_tenuipes_C1	AB086220.1 Isaria tenuipes genes for 18S rRNA, ITS1, 5.8S rRNA, ITS2, 28S rRNA, partial and complete sequence, isolate: BCMU IJ21	93.248	622	5	32	1	622	2095	2679	0	822
50_MY11206_Cordyceps_tenuipes_C1	AB086218.1 Isaria tenuipes genes for 18S rRNA, ITS1, 5.8S rRNA, ITS2, 28S rRNA, partial and complete sequence, isolate: BCMU IJ18	93.248	622	5	32	1	622	1712	2296	0	822
50_MY11206_Cordyceps_tenuipes_C1	AB086217.1 Isaria tenuipes genes for 18S rRNA, ITS1, 5.8S rRNA, ITS2, 28S rRNA, partial and complete sequence, isolate: BCMU IJ17	93.248	622	5	32	1	622	2095	2679	0	822
50_MY11206_Cordyceps_tenuipes_C1	AB086216.1 Isaria tenuipes genes for 18S rRNA, ITS1, 5.8S rRNA, ITS2, 28S rRNA, partial and complete sequence, isolate: BCMU IJ16	93.248	622	5	32	1	622	1712	2296	0	822
50_MY11206_Cordyceps_tenuipes_C1	AB086215.1 Isaria tenuipes genes for 18S rRNA, ITS1, 5.8S rRNA, ITS2, 28S rRNA, partial and complete sequence, isolate: BCMU IJ15	93.248	622	5	32	1	622	2095	2679	0	822
50_MY11206_Cordyceps_tenuipes_C1	AB100360.1 Gibellula formosana genes for 18S rRNA, ITS1, 5.8S rRNA, ITS2, 28S rRNA, partial and complete sequence	93.248	622	5	32	1	622	2097	2681	0	822
51_MY11206_Cordyceps_tenuipes_C2	MF361929.1 Cordyceps takaomontana voucher ANDES-F 1277 small subunit ribosomal RNA gene, partial sequence; internal transcribed spacer 1, 5.8S ribosomal RNA gene, and internal transcribed spacer 2, complete sequence; and large subunit ribosomal RNA gene, partial sequence	100	585	0	0	1	585	23	607	0	1056
51_MY11206_Cordyceps_tenuipes_C2	GQ999529.1 Uncultured fungus clone LX042399-122-056-B03 internal transcribed spacer 1, partial sequence; 5.8S ribosomal RNA gene, complete sequence; and internal transcribed spacer 2, partial sequence	100	585	0	0	1	585	20	604	0	1056
51_MY11206_Cordyceps_tenuipes_C2	AB086222.1 Isaria tenuipes genes for 18S rRNA, ITS1, 5.8S rRNA, ITS2, 28S rRNA, partial and complete sequence, isolate: BCMU IJ23	100	585	0	0	1	585	2086	2670	0	1056
51_MY11206_Cordyceps_tenuipes_C2	AB086223.1 Isaria tenuipes genes for 18S rRNA, ITS1, 5.8S rRNA, ITS2, 28S rRNA, partial and complete sequence, isolate: BCMU IJ24	100	585	0	0	1	585	2087	2671	0	1056
51_MY11206_Cordyceps_tenuipes_C2	AB086220.1 Isaria tenuipes genes for 18S rRNA, ITS1, 5.8S rRNA, ITS2, 28S rRNA, partial and complete sequence, isolate: BCMU IJ21	100	585	0	0	1	585	2095	2679	0	1056
51_MY11206_Cordyceps_tenuipes_C2	AB086218.1 Isaria tenuipes genes for 18S rRNA, ITS1, 5.8S rRNA, ITS2, 28S rRNA, partial and complete sequence, isolate: BCMU IJ18	100	585	0	0	1	585	1712	2296	0	1056
51_MY11206_Cordyceps_tenuipes_C2	AB086217.1 Isaria tenuipes genes for 18S rRNA, ITS1, 5.8S rRNA, ITS2, 28S rRNA, partial and complete sequence, isolate: BCMU IJ17	100	585	0	0	1	585	2095	2679	0	1056
51_MY11206_Cordyceps_tenuipes_C2	AB086216.1 Isaria tenuipes genes for 18S rRNA, ITS1, 5.8S rRNA, ITS2, 28S rRNA, partial and complete sequence, isolate: BCMU IJ16	100	585	0	0	1	585	1712	2296	0	1056
51_MY11206_Cordyceps_tenuipes_C2	AB086215.1 Isaria tenuipes genes for 18S rRNA, ITS1, 5.8S rRNA, ITS2, 28S rRNA, partial and complete sequence, isolate: BCMU IJ15	100	585	0	0	1	585	2095	2679	0	1056
51_MY11206_Cordyceps_tenuipes_C2	AB100360.1 Gibellula formosana genes for 18S rRNA, ITS1, 5.8S rRNA, ITS2, 28S rRNA, partial and complete sequence	100	585	0	0	1	585	2097	2681	0	1056
52_MY11206_Cordyceps_tenuipes_C3	MF361929.1 Cordyceps takaomontana voucher ANDES-F 1277 small subunit ribosomal RNA gene, partial sequence; internal transcribed spacer 1, 5.8S ribosomal RNA gene, and internal transcribed spacer 2, complete sequence; and large subunit ribosomal RNA gene, partial sequence	100	585	0	0	1	585	23	607	0	1056
52_MY11206_Cordyceps_tenuipes_C3	GQ999529.1 Uncultured fungus clone LX042399-122-056-B03 internal transcribed spacer 1, partial sequence; 5.8S ribosomal RNA gene, complete sequence; and internal transcribed spacer 2, partial sequence	100	585	0	0	1	585	20	604	0	1056
52_MY11206_Cordyceps_tenuipes_C3	AB086222.1 Isaria tenuipes genes for 18S rRNA, ITS1, 5.8S rRNA, ITS2, 28S rRNA, partial and complete sequence, isolate: BCMU IJ23	100	585	0	0	1	585	2086	2670	0	1056
52_MY11206_Cordyceps_tenuipes_C3	AB086223.1 Isaria tenuipes genes for 18S rRNA, ITS1, 5.8S rRNA, ITS2, 28S rRNA, partial and complete sequence, isolate: BCMU IJ24	100	585	0	0	1	585	2087	2671	0	1056
52_MY11206_Cordyceps_tenuipes_C3	AB086220.1 Isaria tenuipes genes for 18S rRNA, ITS1, 5.8S rRNA, ITS2, 28S rRNA, partial and complete sequence, isolate: BCMU IJ21	100	585	0	0	1	585	2095	2679	0	1056
52_MY11206_Cordyceps_tenuipes_C3	AB086218.1 Isaria tenuipes genes for 18S rRNA, ITS1, 5.8S rRNA, ITS2, 28S rRNA, partial and complete sequence, isolate: BCMU IJ18	100	585	0	0	1	585	1712	2296	0	1056
52_MY11206_Cordyceps_tenuipes_C3	AB086217.1 Isaria tenuipes genes for 18S rRNA, ITS1, 5.8S rRNA, ITS2, 28S rRNA, partial and complete sequence, isolate: BCMU IJ17	100	585	0	0	1	585	2095	2679	0	1056
52_MY11206_Cordyceps_tenuipes_C3	AB086216.1 Isaria tenuipes genes for 18S rRNA, ITS1, 5.8S rRNA, ITS2, 28S rRNA, partial and complete sequence, isolate: BCMU IJ16	100	585	0	0	1	585	1712	2296	0	1056
52_MY11206_Cordyceps_tenuipes_C3	AB086215.1 Isaria tenuipes genes for 18S rRNA, ITS1, 5.8S rRNA, ITS2, 28S rRNA, partial and complete sequence, isolate: BCMU IJ15	100	585	0	0	1	585	2095	2679	0	1056
52_MY11206_Cordyceps_tenuipes_C3	AB100360.1 Gibellula formosana genes for 18S rRNA, ITS1, 5.8S rRNA, ITS2, 28S rRNA, partial and complete sequence	100	585	0	0	1	585	2097	2681	0	1056

## Sheet: Table S6
Table S6. NCBI blast results against LSU gene
queryId	subjectId	%Identity	alignmentLength	mismatches	gapOpens	q.start	q.end	s.start	s.end	E-value	biScore
1_MY3233_Cordyceps_blackwelliae_C1	MW173992.1 Cordyceps blackwelliae strain YFCC_856 large subunit ribosomal RNA gene, partial sequence	99.883	856	1	0	1	856	34	889	0	1540
1_MY3233_Cordyceps_blackwelliae_C1	MT974300.1 Cordyceps sp. isolate NTUCC 18-150 large subunit ribosomal RNA gene, partial sequence	99.651	859	3	0	1	859	18	876	0	1536
1_MY3233_Cordyceps_blackwelliae_C1	MT974296.1 Cordyceps blackwelliae isolate NTUCC 18-107 large subunit ribosomal RNA gene, partial sequence	99.651	859	3	0	1	859	16	874	0	1536
1_MY3233_Cordyceps_blackwelliae_C1	MT974277.1 Cordyceps sp. isolate NTUCC 18-151 large subunit ribosomal RNA gene, partial sequence	99.651	859	3	0	1	859	16	874	0	1536
1_MY3233_Cordyceps_blackwelliae_C1	MT974308.1 Cordyceps tenuipes isolate NTUCC 18-142 large subunit ribosomal RNA gene, partial sequence	99.534	859	4	0	1	859	20	878	0	1532
1_MY3233_Cordyceps_blackwelliae_C1	MT974307.1 Cordyceps tenuipes isolate NTUCC 18-141 large subunit ribosomal RNA gene, partial sequence	99.534	859	4	0	1	859	18	876	0	1532
1_MY3233_Cordyceps_blackwelliae_C1	MT974305.1 Cordyceps tenuipes isolate NTUCC 18-140 large subunit ribosomal RNA gene, partial sequence	99.534	859	4	0	1	859	18	876	0	1532
1_MY3233_Cordyceps_blackwelliae_C1	MT974285.1 Cordyceps tenuipes isolate NTUCC 18-136 large subunit ribosomal RNA gene, partial sequence	99.534	859	4	0	1	859	18	876	0	1532
1_MY3233_Cordyceps_blackwelliae_C1	MT974278.1 Cordyceps tenuipes isolate NTUCC 18-135 large subunit ribosomal RNA gene, partial sequence	99.534	859	4	0	1	859	18	876	0	1532
1_MY3233_Cordyceps_blackwelliae_C1	MT974269.1 Cordyceps tenuipes isolate NTUCC 18-133 large subunit ribosomal RNA gene, partial sequence	99.534	859	4	0	1	859	16	874	0	1532
2_MY3233_Cordyceps_blackwelliae_C2	MF140719.1 Akanthomyces thailandicus strain TBRC 7246 large subunit ribosomal RNA gene, partial sequence	99.877	815	0	1	45	859	1	814	0	1462
2_MY3233_Cordyceps_blackwelliae_C2	MF416553.1 Isaria farinosa voucher CBS 541.81 large subunit ribosomal RNA gene, partial sequence	97.322	859	22	1	1	859	30	887	0	1443
2_MY3233_Cordyceps_blackwelliae_C2	MF574422.1 Cordyceps sp. voucher PDD:108762 large subunit ribosomal RNA gene, partial sequence	96.984	862	24	2	1	862	48	907	0	1431
2_MY3233_Cordyceps_blackwelliae_C2	AF242354.1 Hyperdermium bertonii large subunit ribosomal RNA gene, partial sequence	96.984	862	24	2	1	862	84	943	0	1431
2_MY3233_Cordyceps_blackwelliae_C2	MH866349.1 Akanthomyces lecanii strain CBS 221.25 large subunit ribosomal RNA gene, partial sequence	96.864	861	25	2	2	862	1	859	0	1425
2_MY3233_Cordyceps_blackwelliae_C2	MT356091.1 Akanthomyces pyralidarum strain BCC28816 large subunit ribosomal RNA gene, partial sequence	96.868	862	24	3	1	862	37	895	0	1423
2_MY3233_Cordyceps_blackwelliae_C2	MT356088.1 Akanthomyces tortricidarum strain BCC72638 large subunit ribosomal RNA gene, partial sequence	96.868	862	24	3	1	862	36	894	0	1423
2_MY3233_Cordyceps_blackwelliae_C2	MT974356.1 Akanthomyces aculeatus isolate NTUCC 20-060 large subunit ribosomal RNA gene, partial sequence	96.868	862	24	3	1	862	18	876	0	1423
2_MY3233_Cordyceps_blackwelliae_C2	U17421.1 Lecanicillium lecanii strain ATCC 46578 large subunit ribosomal RNA, partial sequence	96.868	862	24	3	1	862	56	914	0	1423
2_MY3233_Cordyceps_blackwelliae_C2	MT974283.1 Cordyceps sp. isolate NTUCC 18-143-1 large subunit ribosomal RNA gene, partial sequence	96.752	862	26	2	1	862	18	877	0	1422
3_MY3235_Cordyceps_blackwelliae_C1	MW173992.1 Cordyceps blackwelliae strain YFCC_856 large subunit ribosomal RNA gene, partial sequence	99.766	856	2	0	1	856	34	889	0	1537
3_MY3235_Cordyceps_blackwelliae_C1	MT974300.1 Cordyceps sp. isolate NTUCC 18-150 large subunit ribosomal RNA gene, partial sequence	99.534	859	4	0	1	859	18	876	0	1534
3_MY3235_Cordyceps_blackwelliae_C1	MT974296.1 Cordyceps blackwelliae isolate NTUCC 18-107 large subunit ribosomal RNA gene, partial sequence	99.534	859	4	0	1	859	16	874	0	1534
3_MY3235_Cordyceps_blackwelliae_C1	MT974277.1 Cordyceps sp. isolate NTUCC 18-151 large subunit ribosomal RNA gene, partial sequence	99.534	859	4	0	1	859	16	874	0	1534
3_MY3235_Cordyceps_blackwelliae_C1	MT974308.1 Cordyceps tenuipes isolate NTUCC 18-142 large subunit ribosomal RNA gene, partial sequence	99.418	859	5	0	1	859	20	878	0	1529
3_MY3235_Cordyceps_blackwelliae_C1	MT974307.1 Cordyceps tenuipes isolate NTUCC 18-141 large subunit ribosomal RNA gene, partial sequence	99.418	859	5	0	1	859	18	876	0	1529
3_MY3235_Cordyceps_blackwelliae_C1	MT974305.1 Cordyceps tenuipes isolate NTUCC 18-140 large subunit ribosomal RNA gene, partial sequence	99.418	859	5	0	1	859	18	876	0	1529
3_MY3235_Cordyceps_blackwelliae_C1	MT974285.1 Cordyceps tenuipes isolate NTUCC 18-136 large subunit ribosomal RNA gene, partial sequence	99.418	859	5	0	1	859	18	876	0	1529
3_MY3235_Cordyceps_blackwelliae_C1	MT974278.1 Cordyceps tenuipes isolate NTUCC 18-135 large subunit ribosomal RNA gene, partial sequence	99.418	859	5	0	1	859	18	876	0	1529
3_MY3235_Cordyceps_blackwelliae_C1	MT974269.1 Cordyceps tenuipes isolate NTUCC 18-133 large subunit ribosomal RNA gene, partial sequence	99.418	859	5	0	1	859	16	874	0	1529
4_MY3235_Cordyceps_blackwelliae_C2	MW173992.1 Cordyceps blackwelliae strain YFCC_856 large subunit ribosomal RNA gene, partial sequence	99.883	856	1	0	1	856	34	889	0	1540
4_MY3235_Cordyceps_blackwelliae_C2	MT974300.1 Cordyceps sp. isolate NTUCC 18-150 large subunit ribosomal RNA gene, partial sequence	99.651	859	3	0	1	859	18	876	0	1536
4_MY3235_Cordyceps_blackwelliae_C2	MT974296.1 Cordyceps blackwelliae isolate NTUCC 18-107 large subunit ribosomal RNA gene, partial sequence	99.651	859	3	0	1	859	16	874	0	1536
4_MY3235_Cordyceps_blackwelliae_C2	MT974277.1 Cordyceps sp. isolate NTUCC 18-151 large subunit ribosomal RNA gene, partial sequence	99.651	859	3	0	1	859	16	874	0	1536
4_MY3235_Cordyceps_blackwelliae_C2	MT974308.1 Cordyceps tenuipes isolate NTUCC 18-142 large subunit ribosomal RNA gene, partial sequence	99.534	859	4	0	1	859	20	878	0	1532
4_MY3235_Cordyceps_blackwelliae_C2	MT974307.1 Cordyceps tenuipes isolate NTUCC 18-141 large subunit ribosomal RNA gene, partial sequence	99.534	859	4	0	1	859	18	876	0	1532
4_MY3235_Cordyceps_blackwelliae_C2	MT974305.1 Cordyceps tenuipes isolate NTUCC 18-140 large subunit ribosomal RNA gene, partial sequence	99.534	859	4	0	1	859	18	876	0	1532
4_MY3235_Cordyceps_blackwelliae_C2	MT974285.1 Cordyceps tenuipes isolate NTUCC 18-136 large subunit ribosomal RNA gene, partial sequence	99.534	859	4	0	1	859	18	876	0	1532
4_MY3235_Cordyceps_blackwelliae_C2	MT974278.1 Cordyceps tenuipes isolate NTUCC 18-135 large subunit ribosomal RNA gene, partial sequence	99.534	859	4	0	1	859	18	876	0	1532
4_MY3235_Cordyceps_blackwelliae_C2	MT974269.1 Cordyceps tenuipes isolate NTUCC 18-133 large subunit ribosomal RNA gene, partial sequence	99.534	859	4	0	1	859	16	874	0	1532
5_MY3235_Cordyceps_blackwelliae_C3	MW173992.1 Cordyceps blackwelliae strain YFCC_856 large subunit ribosomal RNA gene, partial sequence	99.766	856	1	1	2	856	34	889	0	1532
5_MY3235_Cordyceps_blackwelliae_C3	MT974300.1 Cordyceps sp. isolate NTUCC 18-150 large subunit ribosomal RNA gene, partial sequence	99.534	859	3	1	2	859	18	876	0	1528
5_MY3235_Cordyceps_blackwelliae_C3	MT974296.1 Cordyceps blackwelliae isolate NTUCC 18-107 large subunit ribosomal RNA gene, partial sequence	99.534	859	3	1	2	859	16	874	0	1528
5_MY3235_Cordyceps_blackwelliae_C3	MT974277.1 Cordyceps sp. isolate NTUCC 18-151 large subunit ribosomal RNA gene, partial sequence	99.534	859	3	1	2	859	16	874	0	1528
5_MY3235_Cordyceps_blackwelliae_C3	MT974308.1 Cordyceps tenuipes isolate NTUCC 18-142 large subunit ribosomal RNA gene, partial sequence	99.418	859	4	1	2	859	20	878	0	1524
5_MY3235_Cordyceps_blackwelliae_C3	MT974307.1 Cordyceps tenuipes isolate NTUCC 18-141 large subunit ribosomal RNA gene, partial sequence	99.418	859	4	1	2	859	18	876	0	1524
5_MY3235_Cordyceps_blackwelliae_C3	MT974305.1 Cordyceps tenuipes isolate NTUCC 18-140 large subunit ribosomal RNA gene, partial sequence	99.418	859	4	1	2	859	18	876	0	1524
5_MY3235_Cordyceps_blackwelliae_C3	MT974285.1 Cordyceps tenuipes isolate NTUCC 18-136 large subunit ribosomal RNA gene, partial sequence	99.418	859	4	1	2	859	18	876	0	1524
5_MY3235_Cordyceps_blackwelliae_C3	MT974278.1 Cordyceps tenuipes isolate NTUCC 18-135 large subunit ribosomal RNA gene, partial sequence	99.418	859	4	1	2	859	18	876	0	1524
5_MY3235_Cordyceps_blackwelliae_C3	MT974269.1 Cordyceps tenuipes isolate NTUCC 18-133 large subunit ribosomal RNA gene, partial sequence	99.418	859	4	1	2	859	16	874	0	1524
6_MY3235_Cordyceps_blackwelliae_C4	MT974309.1 Cordyceps javanica isolate NTUCC 18-116 large subunit ribosomal RNA gene, partial sequence	98.276	870	5	10	1	870	19	878	0	1466
6_MY3235_Cordyceps_blackwelliae_C4	MT974284.1 Cordyceps javanica isolate NTUCC 18-115 large subunit ribosomal RNA gene, partial sequence	98.276	870	5	10	1	870	16	875	0	1466
6_MY3235_Cordyceps_blackwelliae_C4	EF429301.1 Isaria fumosorosea 28S ribosomal RNA gene, partial sequence	98.276	870	5	10	1	870	31	890	0	1466
6_MY3235_Cordyceps_blackwelliae_C4	GQ249982.1 Akanthomyces websteri strain BCC02113 large subunit ribosomal RNA gene, partial sequence	98.27	867	5	10	4	870	1	857	0	1461
6_MY3235_Cordyceps_blackwelliae_C4	GQ249981.1 Akanthomyces koratensis strain BCC01485 large subunit ribosomal RNA gene, partial sequence	98.272	868	4	11	3	870	10	866	0	1459
6_MY3235_Cordyceps_blackwelliae_C4	MN523535.1 Beauveria pseudobassiana voucher YHH 1806012 large subunit ribosomal RNA gene, partial sequence	97.931	870	8	10	1	870	35	894	0	1452
6_MY3235_Cordyceps_blackwelliae_C4	MN523534.1 Beauveria pseudobassiana voucher YFCC 1806012 large subunit ribosomal RNA gene, partial sequence	97.931	870	8	10	1	870	35	894	0	1452
6_MY3235_Cordyceps_blackwelliae_C4	MN523533.1 Beauveria pseudobassiana voucher YHH 1806011 large subunit ribosomal RNA gene, partial sequence	97.931	870	8	10	1	870	35	894	0	1452
6_MY3235_Cordyceps_blackwelliae_C4	MN523532.1 Beauveria pseudobassiana voucher YFCC 1806011 large subunit ribosomal RNA gene, partial sequence	97.931	870	8	10	1	870	35	894	0	1452
6_MY3235_Cordyceps_blackwelliae_C4	MW077347.1 Beauveria pseudobassiana strain 19GTIL008 large subunit ribosomal RNA gene, partial sequence	97.931	870	8	10	1	870	32	891	0	1452
7_MY4953_Cordyceps_blackwelliae_C1	MW173992.1 Cordyceps blackwelliae strain YFCC_856 large subunit ribosomal RNA gene, partial sequence	99.883	856	1	0	1	856	34	889	0	1540
7_MY4953_Cordyceps_blackwelliae_C1	MT974300.1 Cordyceps sp. isolate NTUCC 18-150 large subunit ribosomal RNA gene, partial sequence	99.651	859	3	0	1	859	18	876	0	1536
7_MY4953_Cordyceps_blackwelliae_C1	MT974296.1 Cordyceps blackwelliae isolate NTUCC 18-107 large subunit ribosomal RNA gene, partial sequence	99.651	859	3	0	1	859	16	874	0	1536
7_MY4953_Cordyceps_blackwelliae_C1	MT974277.1 Cordyceps sp. isolate NTUCC 18-151 large subunit ribosomal RNA gene, partial sequence	99.651	859	3	0	1	859	16	874	0	1536
7_MY4953_Cordyceps_blackwelliae_C1	MT974308.1 Cordyceps tenuipes isolate NTUCC 18-142 large subunit ribosomal RNA gene, partial sequence	99.534	859	4	0	1	859	20	878	0	1532
7_MY4953_Cordyceps_blackwelliae_C1	MT974307.1 Cordyceps tenuipes isolate NTUCC 18-141 large subunit ribosomal RNA gene, partial sequence	99.534	859	4	0	1	859	18	876	0	1532
7_MY4953_Cordyceps_blackwelliae_C1	MT974305.1 Cordyceps tenuipes isolate NTUCC 18-140 large subunit ribosomal RNA gene, partial sequence	99.534	859	4	0	1	859	18	876	0	1532
7_MY4953_Cordyceps_blackwelliae_C1	MT974285.1 Cordyceps tenuipes isolate NTUCC 18-136 large subunit ribosomal RNA gene, partial sequence	99.534	859	4	0	1	859	18	876	0	1532
7_MY4953_Cordyceps_blackwelliae_C1	MT974278.1 Cordyceps tenuipes isolate NTUCC 18-135 large subunit ribosomal RNA gene, partial sequence	99.534	859	4	0	1	859	18	876	0	1532
7_MY4953_Cordyceps_blackwelliae_C1	MT974269.1 Cordyceps tenuipes isolate NTUCC 18-133 large subunit ribosomal RNA gene, partial sequence	99.534	859	4	0	1	859	16	874	0	1532
8_MY4953_Cordyceps_blackwelliae_C2	MW173992.1 Cordyceps blackwelliae strain YFCC_856 large subunit ribosomal RNA gene, partial sequence	99.766	856	1	1	1	855	34	889	0	1532
8_MY4953_Cordyceps_blackwelliae_C2	MT974300.1 Cordyceps sp. isolate NTUCC 18-150 large subunit ribosomal RNA gene, partial sequence	99.534	859	3	1	1	858	18	876	0	1528
8_MY4953_Cordyceps_blackwelliae_C2	MT974296.1 Cordyceps blackwelliae isolate NTUCC 18-107 large subunit ribosomal RNA gene, partial sequence	99.534	859	3	1	1	858	16	874	0	1528
8_MY4953_Cordyceps_blackwelliae_C2	MT974277.1 Cordyceps sp. isolate NTUCC 18-151 large subunit ribosomal RNA gene, partial sequence	99.534	859	3	1	1	858	16	874	0	1528
8_MY4953_Cordyceps_blackwelliae_C2	MT974308.1 Cordyceps tenuipes isolate NTUCC 18-142 large subunit ribosomal RNA gene, partial sequence	99.418	859	4	1	1	858	20	878	0	1524
8_MY4953_Cordyceps_blackwelliae_C2	MT974307.1 Cordyceps tenuipes isolate NTUCC 18-141 large subunit ribosomal RNA gene, partial sequence	99.418	859	4	1	1	858	18	876	0	1524
8_MY4953_Cordyceps_blackwelliae_C2	MT974305.1 Cordyceps tenuipes isolate NTUCC 18-140 large subunit ribosomal RNA gene, partial sequence	99.418	859	4	1	1	858	18	876	0	1524
8_MY4953_Cordyceps_blackwelliae_C2	MT974285.1 Cordyceps tenuipes isolate NTUCC 18-136 large subunit ribosomal RNA gene, partial sequence	99.418	859	4	1	1	858	18	876	0	1524
8_MY4953_Cordyceps_blackwelliae_C2	MT974278.1 Cordyceps tenuipes isolate NTUCC 18-135 large subunit ribosomal RNA gene, partial sequence	99.418	859	4	1	1	858	18	876	0	1524
8_MY4953_Cordyceps_blackwelliae_C2	MT974269.1 Cordyceps tenuipes isolate NTUCC 18-133 large subunit ribosomal RNA gene, partial sequence	99.418	859	4	1	1	858	16	874	0	1524
9_MY11111.01_Cordyceps_blackwelliae_C1	MT974296.1 Cordyceps blackwelliae isolate NTUCC 18-107 large subunit ribosomal RNA gene, partial sequence	100	858	0	0	1	858	16	873	0	1548
9_MY11111.01_Cordyceps_blackwelliae_C1	MW173992.1 Cordyceps blackwelliae strain YFCC_856 large subunit ribosomal RNA gene, partial sequence	99.766	856	2	0	1	856	34	889	0	1535
9_MY11111.01_Cordyceps_blackwelliae_C1	MT974300.1 Cordyceps sp. isolate NTUCC 18-150 large subunit ribosomal RNA gene, partial sequence	99.301	858	6	0	1	858	18	875	0	1521
9_MY11111.01_Cordyceps_blackwelliae_C1	MT974277.1 Cordyceps sp. isolate NTUCC 18-151 large subunit ribosomal RNA gene, partial sequence	99.301	858	6	0	1	858	16	873	0	1521
9_MY11111.01_Cordyceps_blackwelliae_C1	MW492907.1 Cordyceps cicadae isolate YNBHL2018-04 large subunit ribosomal RNA gene, partial sequence	99.184	858	7	0	1	858	39	896	0	1517
9_MY11111.01_Cordyceps_blackwelliae_C1	MT974308.1 Cordyceps tenuipes isolate NTUCC 18-142 large subunit ribosomal RNA gene, partial sequence	99.184	858	7	0	1	858	20	877	0	1517
9_MY11111.01_Cordyceps_blackwelliae_C1	MT974307.1 Cordyceps tenuipes isolate NTUCC 18-141 large subunit ribosomal RNA gene, partial sequence	99.184	858	7	0	1	858	18	875	0	1517
9_MY11111.01_Cordyceps_blackwelliae_C1	MT974305.1 Cordyceps tenuipes isolate NTUCC 18-140 large subunit ribosomal RNA gene, partial sequence	99.184	858	7	0	1	858	18	875	0	1517
9_MY11111.01_Cordyceps_blackwelliae_C1	MT974286.1 Cordyceps lepidopterorum isolate NTUCC 18-119 large subunit ribosomal RNA gene, partial sequence	99.184	858	7	0	1	858	18	875	0	1517
9_MY11111.01_Cordyceps_blackwelliae_C1	MT974285.1 Cordyceps tenuipes isolate NTUCC 18-136 large subunit ribosomal RNA gene, partial sequence	99.184	858	7	0	1	858	18	875	0	1517
10_MY1111102_Cordyceps_blackwelliae_C1	MT974296.1 Cordyceps blackwelliae isolate NTUCC 18-107 large subunit ribosomal RNA gene, partial sequence	93.566	917	2	51	1	917	15	874	0	1210
10_MY1111102_Cordyceps_blackwelliae_C1	MW173992.1 Cordyceps blackwelliae strain YFCC_856 large subunit ribosomal RNA gene, partial sequence	93.421	912	4	50	1	912	33	888	0	1200
10_MY1111102_Cordyceps_blackwelliae_C1	MH878300.1 Cordyceps fumosorosea strain CBS 101.73 large subunit ribosomal RNA gene, partial sequence	92.803	917	11	48	1	917	32	893	0	1192
10_MY1111102_Cordyceps_blackwelliae_C1	MT974300.1 Cordyceps sp. isolate NTUCC 18-150 large subunit ribosomal RNA gene, partial sequence	92.912	917	8	50	1	917	17	876	0	1187
10_MY1111102_Cordyceps_blackwelliae_C1	MT974277.1 Cordyceps sp. isolate NTUCC 18-151 large subunit ribosomal RNA gene, partial sequence	92.912	917	8	50	1	917	15	874	0	1187
10_MY1111102_Cordyceps_blackwelliae_C1	MT974308.1 Cordyceps tenuipes isolate NTUCC 18-142 large subunit ribosomal RNA gene, partial sequence	92.912	917	8	51	1	917	19	878	0	1183
10_MY1111102_Cordyceps_blackwelliae_C1	MT974307.1 Cordyceps tenuipes isolate NTUCC 18-141 large subunit ribosomal RNA gene, partial sequence	92.912	917	8	51	1	917	17	876	0	1183
10_MY1111102_Cordyceps_blackwelliae_C1	MT974305.1 Cordyceps tenuipes isolate NTUCC 18-140 large subunit ribosomal RNA gene, partial sequence	92.912	917	8	51	1	917	17	876	0	1183
10_MY1111102_Cordyceps_blackwelliae_C1	MT974285.1 Cordyceps tenuipes isolate NTUCC 18-136 large subunit ribosomal RNA gene, partial sequence	92.912	917	8	51	1	917	17	876	0	1183
10_MY1111102_Cordyceps_blackwelliae_C1	MT974278.1 Cordyceps tenuipes isolate NTUCC 18-135 large subunit ribosomal RNA gene, partial sequence	92.912	917	8	51	1	917	17	876	0	1183
11_MY1111102_Cordyceps_blackwelliae_C2	MT974296.1 Cordyceps blackwelliae isolate NTUCC 18-107 large subunit ribosomal RNA gene, partial sequence	96.368	881	10	6	1	881	16	874	0	1438
11_MY1111102_Cordyceps_blackwelliae_C2	MT974296.1 Cordyceps blackwelliae isolate NTUCC 18-107 large subunit ribosomal RNA gene, partial sequence	76.744	86	8	5	494	567	452	367	0.001	54.5
11_MY1111102_Cordyceps_blackwelliae_C2	MW173992.1 Cordyceps blackwelliae strain YFCC_856 large subunit ribosomal RNA gene, partial sequence	96.128	878	12	6	1	878	34	889	0	1424
11_MY1111102_Cordyceps_blackwelliae_C2	MW173992.1 Cordyceps blackwelliae strain YFCC_856 large subunit ribosomal RNA gene, partial sequence	76.744	86	8	5	494	567	470	385	0.001	54.5
11_MY1111102_Cordyceps_blackwelliae_C2	MT974300.1 Cordyceps sp. isolate NTUCC 18-150 large subunit ribosomal RNA gene, partial sequence	95.687	881	16	6	1	881	18	876	0	1411
11_MY1111102_Cordyceps_blackwelliae_C2	MT974300.1 Cordyceps sp. isolate NTUCC 18-150 large subunit ribosomal RNA gene, partial sequence	76.404	89	9	5	491	567	457	369	0.000311	55.4
11_MY1111102_Cordyceps_blackwelliae_C2	MT974277.1 Cordyceps sp. isolate NTUCC 18-151 large subunit ribosomal RNA gene, partial sequence	95.687	881	16	6	1	881	16	874	0	1411
11_MY1111102_Cordyceps_blackwelliae_C2	MT974277.1 Cordyceps sp. isolate NTUCC 18-151 large subunit ribosomal RNA gene, partial sequence	76.404	89	9	5	491	567	455	367	0.000311	55.4
11_MY1111102_Cordyceps_blackwelliae_C2	MW492907.1 Cordyceps cicadae isolate YNBHL2018-04 large subunit ribosomal RNA gene, partial sequence	95.573	881	17	6	1	881	39	897	0	1407
11_MY1111102_Cordyceps_blackwelliae_C2	MW492907.1 Cordyceps cicadae isolate YNBHL2018-04 large subunit ribosomal RNA gene, partial sequence	78.652	89	7	6	491	567	478	390	2.55e-05	59.9
11_MY1111102_Cordyceps_blackwelliae_C2	MT974299.1 Cordyceps sp. isolate NTUCC 18-149 large subunit ribosomal RNA gene, partial sequence	95.573	881	16	7	1	881	19	876	0	1403
11_MY1111102_Cordyceps_blackwelliae_C2	MT974299.1 Cordyceps sp. isolate NTUCC 18-149 large subunit ribosomal RNA gene, partial sequence	76.404	89	9	5	491	567	458	370	0.000311	55.4
11_MY1111102_Cordyceps_blackwelliae_C2	MW504705.1 Cordyceps takaomontana isolate YNBHL2018-16 large subunit ribosomal RNA gene, partial sequence	95.465	882	17	7	1	881	40	899	0	1400
11_MY1111102_Cordyceps_blackwelliae_C2	MW504705.1 Cordyceps takaomontana isolate YNBHL2018-16 large subunit ribosomal RNA gene, partial sequence	76.744	86	8	5	494	567	476	391	0.001	54.5
11_MY1111102_Cordyceps_blackwelliae_C2	MW492910.1 Cordyceps takaomontana isolate YNXSBN2018-26 large subunit ribosomal RNA gene, partial sequence	95.216	878	19	7	1	878	22	876	0	1384
11_MY1111102_Cordyceps_blackwelliae_C2	MW492910.1 Cordyceps takaomontana isolate YNXSBN2018-26 large subunit ribosomal RNA gene, partial sequence	76.744	86	8	5	494	567	458	373	0.001	54.5
11_MY1111102_Cordyceps_blackwelliae_C2	MN576830.1 Cordyceps tenuipes strain YFCC 4266 large subunit ribosomal RNA gene, partial sequence	95.455	858	17	6	1	858	14	849	0	1365
11_MY1111102_Cordyceps_blackwelliae_C2	MN576830.1 Cordyceps tenuipes strain YFCC 4266 large subunit ribosomal RNA gene, partial sequence	76.744	86	8	5	494	567	450	365	0.001	54.5
11_MY1111102_Cordyceps_blackwelliae_C2	HQ111008.1 Aniptodera longispora isolate BBH28304 28S ribosomal RNA gene, partial sequence	85.698	881	98	16	6	881	1	858	0	975
12_MY1111102_Cordyceps_blackwelliae_C3	MT974296.1 Cordyceps blackwelliae isolate NTUCC 18-107 large subunit ribosomal RNA gene, partial sequence	100	859	0	0	1	859	16	874	0	1550
12_MY1111102_Cordyceps_blackwelliae_C3	MW173992.1 Cordyceps blackwelliae strain YFCC_856 large subunit ribosomal RNA gene, partial sequence	99.766	856	2	0	1	856	34	889	0	1535
12_MY1111102_Cordyceps_blackwelliae_C3	MT974300.1 Cordyceps sp. isolate NTUCC 18-150 large subunit ribosomal RNA gene, partial sequence	99.302	859	6	0	1	859	18	876	0	1523
12_MY1111102_Cordyceps_blackwelliae_C3	MT974277.1 Cordyceps sp. isolate NTUCC 18-151 large subunit ribosomal RNA gene, partial sequence	99.302	859	6	0	1	859	16	874	0	1523
12_MY1111102_Cordyceps_blackwelliae_C3	MW492907.1 Cordyceps cicadae isolate YNBHL2018-04 large subunit ribosomal RNA gene, partial sequence	99.185	859	7	0	1	859	39	897	0	1518
12_MY1111102_Cordyceps_blackwelliae_C3	MT974308.1 Cordyceps tenuipes isolate NTUCC 18-142 large subunit ribosomal RNA gene, partial sequence	99.185	859	7	0	1	859	20	878	0	1518
12_MY1111102_Cordyceps_blackwelliae_C3	MT974307.1 Cordyceps tenuipes isolate NTUCC 18-141 large subunit ribosomal RNA gene, partial sequence	99.185	859	7	0	1	859	18	876	0	1518
12_MY1111102_Cordyceps_blackwelliae_C3	MT974305.1 Cordyceps tenuipes isolate NTUCC 18-140 large subunit ribosomal RNA gene, partial sequence	99.185	859	7	0	1	859	18	876	0	1518
12_MY1111102_Cordyceps_blackwelliae_C3	MT974286.1 Cordyceps lepidopterorum isolate NTUCC 18-119 large subunit ribosomal RNA gene, partial sequence	99.185	859	7	0	1	859	18	876	0	1518
12_MY1111102_Cordyceps_blackwelliae_C3	MT974285.1 Cordyceps tenuipes isolate NTUCC 18-136 large subunit ribosomal RNA gene, partial sequence	99.185	859	7	0	1	859	18	876	0	1518
13_MY1111102_Cordyceps_blackwelliae_C4	MT974296.1 Cordyceps blackwelliae isolate NTUCC 18-107 large subunit ribosomal RNA gene, partial sequence	98.95	857	1	8	2	850	18	874	0	1477
13_MY1111102_Cordyceps_blackwelliae_C4	MW173992.1 Cordyceps blackwelliae strain YFCC_856 large subunit ribosomal RNA gene, partial sequence	98.712	854	3	8	2	847	36	889	0	1462
13_MY1111102_Cordyceps_blackwelliae_C4	MT974300.1 Cordyceps sp. isolate NTUCC 18-150 large subunit ribosomal RNA gene, partial sequence	98.25	857	7	8	2	850	20	876	0	1450
13_MY1111102_Cordyceps_blackwelliae_C4	MT974277.1 Cordyceps sp. isolate NTUCC 18-151 large subunit ribosomal RNA gene, partial sequence	98.25	857	7	8	2	850	18	874	0	1450
13_MY1111102_Cordyceps_blackwelliae_C4	MW492907.1 Cordyceps cicadae isolate YNBHL2018-04 large subunit ribosomal RNA gene, partial sequence	98.133	857	8	8	2	850	41	897	0	1445
13_MY1111102_Cordyceps_blackwelliae_C4	MT974308.1 Cordyceps tenuipes isolate NTUCC 18-142 large subunit ribosomal RNA gene, partial sequence	98.133	857	8	8	2	850	22	878	0	1445
13_MY1111102_Cordyceps_blackwelliae_C4	MT974307.1 Cordyceps tenuipes isolate NTUCC 18-141 large subunit ribosomal RNA gene, partial sequence	98.133	857	8	8	2	850	20	876	0	1445
13_MY1111102_Cordyceps_blackwelliae_C4	MT974305.1 Cordyceps tenuipes isolate NTUCC 18-140 large subunit ribosomal RNA gene, partial sequence	98.133	857	8	8	2	850	20	876	0	1445
13_MY1111102_Cordyceps_blackwelliae_C4	MT974286.1 Cordyceps lepidopterorum isolate NTUCC 18-119 large subunit ribosomal RNA gene, partial sequence	98.133	857	8	8	2	850	20	876	0	1445
13_MY1111102_Cordyceps_blackwelliae_C4	MT974285.1 Cordyceps tenuipes isolate NTUCC 18-136 large subunit ribosomal RNA gene, partial sequence	98.133	857	8	8	2	850	20	876	0	1445
14_NHJ5763_Cordyceps_cateniannulatus_C1	MF416553.1 Isaria farinosa voucher CBS 541.81 large subunit ribosomal RNA gene, partial sequence	99.65	858	3	0	1	858	30	887	0	1535
14_NHJ5763_Cordyceps_cateniannulatus_C1	MH394663.1 Akanthomyces sp. SM-2018a strain BCC30546 large subunit ribosomal RNA gene, partial sequence	100	844	0	0	18	861	1	844	0	1523
14_NHJ5763_Cordyceps_cateniannulatus_C1	MF574422.1 Cordyceps sp. voucher PDD:108762 large subunit ribosomal RNA gene, partial sequence	99.071	861	7	1	1	861	48	907	0	1514
14_NHJ5763_Cordyceps_cateniannulatus_C1	JN941397.1 Cordyceps tuberculata strain NBRC 106956 28S ribosomal RNA (LSU) gene, partial sequence	98.839	861	8	2	1	861	31	889	0	1501
14_NHJ5763_Cordyceps_cateniannulatus_C1	U17421.1 Lecanicillium lecanii strain ATCC 46578 large subunit ribosomal RNA, partial sequence	98.722	861	9	2	1	861	56	914	0	1497
14_NHJ5763_Cordyceps_cateniannulatus_C1	MH866562.1 Akanthomyces muscarius strain CBS 203.30 large subunit ribosomal RNA gene, partial sequence	98.608	862	9	3	1	861	33	892	0	1490
14_NHJ5763_Cordyceps_cateniannulatus_C1	MH866349.1 Akanthomyces lecanii strain CBS 221.25 large subunit ribosomal RNA gene, partial sequence	98.488	860	12	1	2	861	1	859	0	1489
14_NHJ5763_Cordyceps_cateniannulatus_C1	MT356088.1 Akanthomyces tortricidarum strain BCC72638 large subunit ribosomal RNA gene, partial sequence	98.49	861	11	2	1	861	36	894	0	1488
14_NHJ5763_Cordyceps_cateniannulatus_C1	MH866265.1 Beauveria brongniartii strain CBS 109.24 large subunit ribosomal RNA gene, partial sequence	98.49	861	11	2	1	861	33	891	0	1488
14_NHJ5763_Cordyceps_cateniannulatus_C1	MT974347.1 Beauveria brongniartii strain ATCC 66779 large subunit ribosomal RNA gene, partial sequence	98.49	861	11	2	1	861	18	876	0	1488
15_MY10110_Cordyceps_chiangdaoensis_C1	MW173993.1 Cordyceps chiangdaoensis strain YFCC_857 large subunit ribosomal RNA gene, partial sequence	94.702	906	3	43	1	906	34	894	0	1265
15_MY10110_Cordyceps_chiangdaoensis_C1	MT974311.1 Cordyceps ninchukispora isolate NTUCC 20-077 large subunit ribosomal RNA gene, partial sequence	94.04	906	9	43	1	906	16	876	0	1238
15_MY10110_Cordyceps_chiangdaoensis_C1	MT974283.1 Cordyceps sp. isolate NTUCC 18-143-1 large subunit ribosomal RNA gene, partial sequence	94.04	906	9	43	1	906	17	877	0	1238
15_MY10110_Cordyceps_chiangdaoensis_C1	MT974282.1 Cordyceps sp. isolate NTUCC 18-143 large subunit ribosomal RNA gene, partial sequence	94.04	906	9	43	1	906	17	877	0	1238
15_MY10110_Cordyceps_chiangdaoensis_C1	EF468846.1 Phytocordyceps ninchukispora strain EGS 38.165 large subunit ribosomal RNA gene, partial sequence	94.118	901	9	42	1	901	29	885	0	1237
15_MY10110_Cordyceps_chiangdaoensis_C1	JN941383.1 Cordyceps militaris strain NBRC 5298 28S ribosomal RNA (LSU) gene, partial sequence	93.929	906	10	43	1	906	30	890	0	1233
15_MY10110_Cordyceps_chiangdaoensis_C1	EF468820.1 Cordyceps cf. pruinosa EFCC 5197 large subunit ribosomal RNA gene, partial sequence	93.896	901	11	42	1	901	29	885	0	1228
15_MY10110_Cordyceps_chiangdaoensis_C1	MT974291.1 Cordyceps ninchukispora isolate NTUCC 18-126 large subunit ribosomal RNA gene, partial sequence	93.785	901	13	41	1	901	18	875	0	1227
15_MY10110_Cordyceps_chiangdaoensis_C1	MT974310.1 Cordyceps cateniannulata isolate NTUCC 18-111 large subunit ribosomal RNA gene, partial sequence	93.819	906	10	44	1	906	20	879	0	1225
15_MY10110_Cordyceps_chiangdaoensis_C1	MT974275.1 Cordyceps cateniannulata isolate NTUCC 18-110 large subunit ribosomal RNA gene, partial sequence	93.819	906	10	44	1	906	19	878	0	1225
16_MY10110_Cordyceps_chiangdaoensis_C2	MW173993.1 Cordyceps chiangdaoensis strain YFCC_857 large subunit ribosomal RNA gene, partial sequence	100	860	0	0	1	860	35	894	0	1552
16_MY10110_Cordyceps_chiangdaoensis_C2	MT974311.1 Cordyceps ninchukispora isolate NTUCC 20-077 large subunit ribosomal RNA gene, partial sequence	99.302	860	6	0	1	860	17	876	0	1525
16_MY10110_Cordyceps_chiangdaoensis_C2	MT974283.1 Cordyceps sp. isolate NTUCC 18-143-1 large subunit ribosomal RNA gene, partial sequence	99.302	860	6	0	1	860	18	877	0	1525
16_MY10110_Cordyceps_chiangdaoensis_C2	MT974282.1 Cordyceps sp. isolate NTUCC 18-143 large subunit ribosomal RNA gene, partial sequence	99.302	860	6	0	1	860	18	877	0	1525
16_MY10110_Cordyceps_chiangdaoensis_C2	JN941383.1 Cordyceps militaris strain NBRC 5298 28S ribosomal RNA (LSU) gene, partial sequence	99.186	860	7	0	1	860	31	890	0	1520
16_MY10110_Cordyceps_chiangdaoensis_C2	EF468846.1 Phytocordyceps ninchukispora strain EGS 38.165 large subunit ribosomal RNA gene, partial sequence	99.3	857	6	0	1	857	30	886	0	1519
16_MY10110_Cordyceps_chiangdaoensis_C2	MT974310.1 Cordyceps cateniannulata isolate NTUCC 18-111 large subunit ribosomal RNA gene, partial sequence	99.07	860	7	1	1	860	21	879	0	1512
16_MY10110_Cordyceps_chiangdaoensis_C2	MT974275.1 Cordyceps cateniannulata isolate NTUCC 18-110 large subunit ribosomal RNA gene, partial sequence	99.07	860	7	1	1	860	20	878	0	1512
16_MY10110_Cordyceps_chiangdaoensis_C2	EF468820.1 Cordyceps cf. pruinosa EFCC 5197 large subunit ribosomal RNA gene, partial sequence	99.067	857	8	0	1	857	30	886	0	1510
16_MY10110_Cordyceps_chiangdaoensis_C2	MK761215.1 Cordyceps pruinosa voucher GACP 16062901 large subunit ribosomal RNA gene, partial sequence	98.95	857	9	0	1	857	2	858	0	1506
17_MY10110_Cordyceps_chiangdaoensis_C3	MW173993.1 Cordyceps chiangdaoensis strain YFCC_857 large subunit ribosomal RNA gene, partial sequence	100	861	0	0	1	861	34	894	0	1553
17_MY10110_Cordyceps_chiangdaoensis_C3	MT974311.1 Cordyceps ninchukispora isolate NTUCC 20-077 large subunit ribosomal RNA gene, partial sequence	99.303	861	6	0	1	861	16	876	0	1526
17_MY10110_Cordyceps_chiangdaoensis_C3	MT974283.1 Cordyceps sp. isolate NTUCC 18-143-1 large subunit ribosomal RNA gene, partial sequence	99.303	861	6	0	1	861	17	877	0	1526
17_MY10110_Cordyceps_chiangdaoensis_C3	MT974282.1 Cordyceps sp. isolate NTUCC 18-143 large subunit ribosomal RNA gene, partial sequence	99.303	861	6	0	1	861	17	877	0	1526
17_MY10110_Cordyceps_chiangdaoensis_C3	JN941383.1 Cordyceps militaris strain NBRC 5298 28S ribosomal RNA (LSU) gene, partial sequence	99.187	861	7	0	1	861	30	890	0	1522
17_MY10110_Cordyceps_chiangdaoensis_C3	EF468846.1 Phytocordyceps ninchukispora strain EGS 38.165 large subunit ribosomal RNA gene, partial sequence	99.301	858	6	0	1	858	29	886	0	1521
17_MY10110_Cordyceps_chiangdaoensis_C3	MT974310.1 Cordyceps cateniannulata isolate NTUCC 18-111 large subunit ribosomal RNA gene, partial sequence	99.071	861	7	1	1	861	20	879	0	1514
17_MY10110_Cordyceps_chiangdaoensis_C3	MT974275.1 Cordyceps cateniannulata isolate NTUCC 18-110 large subunit ribosomal RNA gene, partial sequence	99.071	861	7	1	1	861	19	878	0	1514
17_MY10110_Cordyceps_chiangdaoensis_C3	EF468820.1 Cordyceps cf. pruinosa EFCC 5197 large subunit ribosomal RNA gene, partial sequence	99.068	858	8	0	1	858	29	886	0	1512
17_MY10110_Cordyceps_chiangdaoensis_C3	MK761215.1 Cordyceps pruinosa voucher GACP 16062901 large subunit ribosomal RNA gene, partial sequence	98.951	858	9	0	1	858	1	858	0	1508
18_MY9282_Cordyceps_chiangdaoensis_C1	MW173993.1 Cordyceps chiangdaoensis strain YFCC_857 large subunit ribosomal RNA gene, partial sequence	100	860	0	0	1	860	35	894	0	1552
18_MY9282_Cordyceps_chiangdaoensis_C1	MT974311.1 Cordyceps ninchukispora isolate NTUCC 20-077 large subunit ribosomal RNA gene, partial sequence	99.302	860	6	0	1	860	17	876	0	1525
18_MY9282_Cordyceps_chiangdaoensis_C1	MT974283.1 Cordyceps sp. isolate NTUCC 18-143-1 large subunit ribosomal RNA gene, partial sequence	99.302	860	6	0	1	860	18	877	0	1525
18_MY9282_Cordyceps_chiangdaoensis_C1	MT974282.1 Cordyceps sp. isolate NTUCC 18-143 large subunit ribosomal RNA gene, partial sequence	99.302	860	6	0	1	860	18	877	0	1525
18_MY9282_Cordyceps_chiangdaoensis_C1	JN941383.1 Cordyceps militaris strain NBRC 5298 28S ribosomal RNA (LSU) gene, partial sequence	99.186	860	7	0	1	860	31	890	0	1520
18_MY9282_Cordyceps_chiangdaoensis_C1	EF468846.1 Phytocordyceps ninchukispora strain EGS 38.165 large subunit ribosomal RNA gene, partial sequence	99.3	857	6	0	1	857	30	886	0	1519
18_MY9282_Cordyceps_chiangdaoensis_C1	MT974310.1 Cordyceps cateniannulata isolate NTUCC 18-111 large subunit ribosomal RNA gene, partial sequence	99.07	860	7	1	1	860	21	879	0	1512
18_MY9282_Cordyceps_chiangdaoensis_C1	MT974275.1 Cordyceps cateniannulata isolate NTUCC 18-110 large subunit ribosomal RNA gene, partial sequence	99.07	860	7	1	1	860	20	878	0	1512
18_MY9282_Cordyceps_chiangdaoensis_C1	EF468820.1 Cordyceps cf. pruinosa EFCC 5197 large subunit ribosomal RNA gene, partial sequence	99.067	857	8	0	1	857	30	886	0	1510
18_MY9282_Cordyceps_chiangdaoensis_C1	MK761215.1 Cordyceps pruinosa voucher GACP 16062901 large subunit ribosomal RNA gene, partial sequence	98.95	857	9	0	1	857	2	858	0	1506
19_MY10919_Cordyceps_javanica_C1	MT974309.1 Cordyceps javanica isolate NTUCC 18-116 large subunit ribosomal RNA gene, partial sequence	100	859	0	0	1	859	20	878	0	1550
19_MY10919_Cordyceps_javanica_C1	MT974284.1 Cordyceps javanica isolate NTUCC 18-115 large subunit ribosomal RNA gene, partial sequence	100	859	0	0	1	859	17	875	0	1550
19_MY10919_Cordyceps_javanica_C1	EF429301.1 Isaria fumosorosea 28S ribosomal RNA gene, partial sequence	100	859	0	0	1	859	32	890	0	1550
19_MY10919_Cordyceps_javanica_C1	GQ249982.1 Akanthomyces websteri strain BCC02113 large subunit ribosomal RNA gene, partial sequence	100	857	0	0	3	859	1	857	0	1546
19_MY10919_Cordyceps_javanica_C1	GQ249981.1 Akanthomyces koratensis strain BCC01485 large subunit ribosomal RNA gene, partial sequence	99.883	858	0	1	2	859	10	866	0	1540
19_MY10919_Cordyceps_javanica_C1	MF416551.1 Isaria amoene-rosea voucher CBS 729.73 large subunit ribosomal RNA gene, partial sequence	99.65	856	3	0	1	856	30	885	0	1531
19_MY10919_Cordyceps_javanica_C1	MT003043.1 Cordyceps cateniobliqua strain BCC 89334 large subunit ribosomal RNA gene, partial sequence	99.649	855	3	0	5	859	1	855	0	1529
19_MY10919_Cordyceps_javanica_C1	MH092910.1 Ophiocordyceps brunneipunctata strain NHJ10613.02 large subunit ribosomal RNA gene, partial sequence	100	847	0	0	10	856	1	847	0	1528
19_MY10919_Cordyceps_javanica_C1	MF416550.1 Isaria amoene-rosea voucher CBS 107.73 large subunit ribosomal RNA gene, partial sequence	99.533	856	4	0	1	856	30	885	0	1526
19_MY10919_Cordyceps_javanica_C1	MH394683.1 Cordyceps javanica strain BCC01840 large subunit ribosomal RNA gene, partial sequence	100	842	0	0	18	859	1	842	0	1519
20_MY10919_Cordyceps_javanica_C2	MT974309.1 Cordyceps javanica isolate NTUCC 18-116 large subunit ribosomal RNA gene, partial sequence	100	859	0	0	1	859	20	878	0	1550
20_MY10919_Cordyceps_javanica_C2	MT974284.1 Cordyceps javanica isolate NTUCC 18-115 large subunit ribosomal RNA gene, partial sequence	100	859	0	0	1	859	17	875	0	1550
20_MY10919_Cordyceps_javanica_C2	EF429301.1 Isaria fumosorosea 28S ribosomal RNA gene, partial sequence	100	859	0	0	1	859	32	890	0	1550
20_MY10919_Cordyceps_javanica_C2	GQ249982.1 Akanthomyces websteri strain BCC02113 large subunit ribosomal RNA gene, partial sequence	100	857	0	0	3	859	1	857	0	1546
20_MY10919_Cordyceps_javanica_C2	GQ249981.1 Akanthomyces koratensis strain BCC01485 large subunit ribosomal RNA gene, partial sequence	99.883	858	0	1	2	859	10	866	0	1540
20_MY10919_Cordyceps_javanica_C2	MF416551.1 Isaria amoene-rosea voucher CBS 729.73 large subunit ribosomal RNA gene, partial sequence	99.65	856	3	0	1	856	30	885	0	1531
20_MY10919_Cordyceps_javanica_C2	MT003043.1 Cordyceps cateniobliqua strain BCC 89334 large subunit ribosomal RNA gene, partial sequence	99.649	855	3	0	5	859	1	855	0	1529
20_MY10919_Cordyceps_javanica_C2	MH092910.1 Ophiocordyceps brunneipunctata strain NHJ10613.02 large subunit ribosomal RNA gene, partial sequence	100	847	0	0	10	856	1	847	0	1528
20_MY10919_Cordyceps_javanica_C2	MF416550.1 Isaria amoene-rosea voucher CBS 107.73 large subunit ribosomal RNA gene, partial sequence	99.533	856	4	0	1	856	30	885	0	1526
20_MY10919_Cordyceps_javanica_C2	MH394683.1 Cordyceps javanica strain BCC01840 large subunit ribosomal RNA gene, partial sequence	100	842	0	0	18	859	1	842	0	1519
21_MY10920_Cordyceps_javanica_C1	MT974309.1 Cordyceps javanica isolate NTUCC 18-116 large subunit ribosomal RNA gene, partial sequence	99.884	860	0	1	1	860	20	878	0	1544
21_MY10920_Cordyceps_javanica_C1	MT974284.1 Cordyceps javanica isolate NTUCC 18-115 large subunit ribosomal RNA gene, partial sequence	99.884	860	0	1	1	860	17	875	0	1544
21_MY10920_Cordyceps_javanica_C1	EF429301.1 Isaria fumosorosea 28S ribosomal RNA gene, partial sequence	99.884	860	0	1	1	860	32	890	0	1544
21_MY10920_Cordyceps_javanica_C1	GQ249982.1 Akanthomyces websteri strain BCC02113 large subunit ribosomal RNA gene, partial sequence	99.883	858	0	1	3	860	1	857	0	1540
21_MY10920_Cordyceps_javanica_C1	GQ249981.1 Akanthomyces koratensis strain BCC01485 large subunit ribosomal RNA gene, partial sequence	99.767	859	0	2	2	860	10	866	0	1534
21_MY10920_Cordyceps_javanica_C1	MF416551.1 Isaria amoene-rosea voucher CBS 729.73 large subunit ribosomal RNA gene, partial sequence	99.533	857	3	1	1	857	30	885	0	1525
21_MY10920_Cordyceps_javanica_C1	MT003043.1 Cordyceps cateniobliqua strain BCC 89334 large subunit ribosomal RNA gene, partial sequence	99.533	856	3	1	5	860	1	855	0	1523
21_MY10920_Cordyceps_javanica_C1	MH092910.1 Ophiocordyceps brunneipunctata strain NHJ10613.02 large subunit ribosomal RNA gene, partial sequence	99.882	848	0	1	10	857	1	847	0	1522
21_MY10920_Cordyceps_javanica_C1	MF416550.1 Isaria amoene-rosea voucher CBS 107.73 large subunit ribosomal RNA gene, partial sequence	99.417	857	4	1	1	857	30	885	0	1520
21_MY10920_Cordyceps_javanica_C1	MH394683.1 Cordyceps javanica strain BCC01840 large subunit ribosomal RNA gene, partial sequence	99.881	843	0	1	18	860	1	842	0	1513
22_MY10920_Cordyceps_javanica_C2	MT974309.1 Cordyceps javanica isolate NTUCC 18-116 large subunit ribosomal RNA gene, partial sequence	99.884	860	0	1	1	860	20	878	0	1544
22_MY10920_Cordyceps_javanica_C2	MT974284.1 Cordyceps javanica isolate NTUCC 18-115 large subunit ribosomal RNA gene, partial sequence	99.884	860	0	1	1	860	17	875	0	1544
22_MY10920_Cordyceps_javanica_C2	EF429301.1 Isaria fumosorosea 28S ribosomal RNA gene, partial sequence	99.884	860	0	1	1	860	32	890	0	1544
22_MY10920_Cordyceps_javanica_C2	GQ249982.1 Akanthomyces websteri strain BCC02113 large subunit ribosomal RNA gene, partial sequence	99.883	858	0	1	3	860	1	857	0	1540
22_MY10920_Cordyceps_javanica_C2	GQ249981.1 Akanthomyces koratensis strain BCC01485 large subunit ribosomal RNA gene, partial sequence	99.767	859	0	2	2	860	10	866	0	1534
22_MY10920_Cordyceps_javanica_C2	MF416551.1 Isaria amoene-rosea voucher CBS 729.73 large subunit ribosomal RNA gene, partial sequence	99.533	857	3	1	1	857	30	885	0	1525
22_MY10920_Cordyceps_javanica_C2	MT003043.1 Cordyceps cateniobliqua strain BCC 89334 large subunit ribosomal RNA gene, partial sequence	99.533	856	3	1	5	860	1	855	0	1523
22_MY10920_Cordyceps_javanica_C2	MH092910.1 Ophiocordyceps brunneipunctata strain NHJ10613.02 large subunit ribosomal RNA gene, partial sequence	99.882	848	0	1	10	857	1	847	0	1522
22_MY10920_Cordyceps_javanica_C2	MF416550.1 Isaria amoene-rosea voucher CBS 107.73 large subunit ribosomal RNA gene, partial sequence	99.417	857	4	1	1	857	30	885	0	1520
22_MY10920_Cordyceps_javanica_C2	MH394683.1 Cordyceps javanica strain BCC01840 large subunit ribosomal RNA gene, partial sequence	99.881	843	0	1	18	860	1	842	0	1513
23_MY10920_Cordyceps_javanica_C3	MT974309.1 Cordyceps javanica isolate NTUCC 18-116 large subunit ribosomal RNA gene, partial sequence	100	859	0	0	1	859	20	878	0	1550
23_MY10920_Cordyceps_javanica_C3	MT974284.1 Cordyceps javanica isolate NTUCC 18-115 large subunit ribosomal RNA gene, partial sequence	100	859	0	0	1	859	17	875	0	1550
23_MY10920_Cordyceps_javanica_C3	EF429301.1 Isaria fumosorosea 28S ribosomal RNA gene, partial sequence	100	859	0	0	1	859	32	890	0	1550
23_MY10920_Cordyceps_javanica_C3	GQ249982.1 Akanthomyces websteri strain BCC02113 large subunit ribosomal RNA gene, partial sequence	100	857	0	0	3	859	1	857	0	1546
23_MY10920_Cordyceps_javanica_C3	GQ249981.1 Akanthomyces koratensis strain BCC01485 large subunit ribosomal RNA gene, partial sequence	99.883	858	0	1	2	859	10	866	0	1540
23_MY10920_Cordyceps_javanica_C3	MF416551.1 Isaria amoene-rosea voucher CBS 729.73 large subunit ribosomal RNA gene, partial sequence	99.65	856	3	0	1	856	30	885	0	1531
23_MY10920_Cordyceps_javanica_C3	MT003043.1 Cordyceps cateniobliqua strain BCC 89334 large subunit ribosomal RNA gene, partial sequence	99.649	855	3	0	5	859	1	855	0	1529
23_MY10920_Cordyceps_javanica_C3	MH092910.1 Ophiocordyceps brunneipunctata strain NHJ10613.02 large subunit ribosomal RNA gene, partial sequence	100	847	0	0	10	856	1	847	0	1528
23_MY10920_Cordyceps_javanica_C3	MF416550.1 Isaria amoene-rosea voucher CBS 107.73 large subunit ribosomal RNA gene, partial sequence	99.533	856	4	0	1	856	30	885	0	1526
23_MY10920_Cordyceps_javanica_C3	MH394683.1 Cordyceps javanica strain BCC01840 large subunit ribosomal RNA gene, partial sequence	100	842	0	0	18	859	1	842	0	1519
24_MY10920_Cordyceps_javanica_C4	MT974309.1 Cordyceps javanica isolate NTUCC 18-116 large subunit ribosomal RNA gene, partial sequence	99.767	859	0	2	1	857	20	878	0	1534
24_MY10920_Cordyceps_javanica_C4	MT974284.1 Cordyceps javanica isolate NTUCC 18-115 large subunit ribosomal RNA gene, partial sequence	99.767	859	0	2	1	857	17	875	0	1534
24_MY10920_Cordyceps_javanica_C4	EF429301.1 Isaria fumosorosea 28S ribosomal RNA gene, partial sequence	99.767	859	0	2	1	857	32	890	0	1534
24_MY10920_Cordyceps_javanica_C4	GQ249982.1 Akanthomyces websteri strain BCC02113 large subunit ribosomal RNA gene, partial sequence	99.767	857	0	2	3	857	1	857	0	1530
24_MY10920_Cordyceps_javanica_C4	GQ249981.1 Akanthomyces koratensis strain BCC01485 large subunit ribosomal RNA gene, partial sequence	99.65	858	0	3	2	857	10	866	0	1524
24_MY10920_Cordyceps_javanica_C4	MF416551.1 Isaria amoene-rosea voucher CBS 729.73 large subunit ribosomal RNA gene, partial sequence	99.416	856	3	2	1	854	30	885	0	1515
24_MY10920_Cordyceps_javanica_C4	MT003043.1 Cordyceps cateniobliqua strain BCC 89334 large subunit ribosomal RNA gene, partial sequence	99.415	855	3	2	5	857	1	855	0	1513
24_MY10920_Cordyceps_javanica_C4	MH092910.1 Ophiocordyceps brunneipunctata strain NHJ10613.02 large subunit ribosomal RNA gene, partial sequence	99.764	847	0	2	10	854	1	847	0	1512
24_MY10920_Cordyceps_javanica_C4	MF416550.1 Isaria amoene-rosea voucher CBS 107.73 large subunit ribosomal RNA gene, partial sequence	99.299	856	4	2	1	854	30	885	0	1510
24_MY10920_Cordyceps_javanica_C4	MH394683.1 Cordyceps javanica strain BCC01840 large subunit ribosomal RNA gene, partial sequence	99.762	842	0	2	18	857	1	842	0	1503
25_MY11508_Cordyceps_javanica_C1	MT974309.1 Cordyceps javanica isolate NTUCC 18-116 large subunit ribosomal RNA gene, partial sequence	100	859	0	0	1	859	20	878	0	1550
25_MY11508_Cordyceps_javanica_C1	MT974284.1 Cordyceps javanica isolate NTUCC 18-115 large subunit ribosomal RNA gene, partial sequence	100	859	0	0	1	859	17	875	0	1550
25_MY11508_Cordyceps_javanica_C1	EF429301.1 Isaria fumosorosea 28S ribosomal RNA gene, partial sequence	100	859	0	0	1	859	32	890	0	1550
25_MY11508_Cordyceps_javanica_C1	GQ249982.1 Akanthomyces websteri strain BCC02113 large subunit ribosomal RNA gene, partial sequence	100	857	0	0	3	859	1	857	0	1546
25_MY11508_Cordyceps_javanica_C1	GQ249981.1 Akanthomyces koratensis strain BCC01485 large subunit ribosomal RNA gene, partial sequence	99.883	858	0	1	2	859	10	866	0	1540
25_MY11508_Cordyceps_javanica_C1	MF416551.1 Isaria amoene-rosea voucher CBS 729.73 large subunit ribosomal RNA gene, partial sequence	99.65	856	3	0	1	856	30	885	0	1531
25_MY11508_Cordyceps_javanica_C1	MT003043.1 Cordyceps cateniobliqua strain BCC 89334 large subunit ribosomal RNA gene, partial sequence	99.649	855	3	0	5	859	1	855	0	1529
25_MY11508_Cordyceps_javanica_C1	MH092910.1 Ophiocordyceps brunneipunctata strain NHJ10613.02 large subunit ribosomal RNA gene, partial sequence	100	847	0	0	10	856	1	847	0	1528
25_MY11508_Cordyceps_javanica_C1	MF416550.1 Isaria amoene-rosea voucher CBS 107.73 large subunit ribosomal RNA gene, partial sequence	99.533	856	4	0	1	856	30	885	0	1526
25_MY11508_Cordyceps_javanica_C1	MH394683.1 Cordyceps javanica strain BCC01840 large subunit ribosomal RNA gene, partial sequence	100	842	0	0	18	859	1	842	0	1519
26_MY12146_Cordyceps_kuiburiensis_C1	MH870163.1 Cordyceps farinosa strain CBS 156.65 large subunit ribosomal RNA gene, partial sequence	98.719	859	11	0	1	859	33	891	0	1500
26_MY12146_Cordyceps_kuiburiensis_C1	MH867187.1 Cordyceps farinosa strain CBS 264.35 large subunit ribosomal RNA gene, partial sequence	98.719	859	11	0	1	859	33	891	0	1500
26_MY12146_Cordyceps_kuiburiensis_C1	KY435445.1 Ophiocordyceps caloceroides large subunit ribosomal RNA gene, partial sequence	98.719	859	11	0	1	859	37	895	0	1500
26_MY12146_Cordyceps_kuiburiensis_C1	MT974364.1 Samsoniella sp. isolate NTUCC 20-061 large subunit ribosomal RNA gene, partial sequence	98.719	859	11	0	1	859	18	876	0	1500
26_MY12146_Cordyceps_kuiburiensis_C1	MT974361.1 Samsoniella sp. isolate NTUCC 20-062 large subunit ribosomal RNA gene, partial sequence	98.719	859	11	0	1	859	17	875	0	1500
26_MY12146_Cordyceps_kuiburiensis_C1	MT974360.1 Samsoniella alboaurantium isolate NTUCC 20-065 large subunit ribosomal RNA gene, partial sequence	98.719	859	11	0	1	859	16	874	0	1500
26_MY12146_Cordyceps_kuiburiensis_C1	MW391779.1 Samsoniella hepiali isolate QH 2019 large subunit ribosomal RNA gene, partial sequence	98.719	859	11	0	1	859	33	891	0	1500
26_MY12146_Cordyceps_kuiburiensis_C1	MW391777.1 Cordyceps farinosa isolate GL 2019 large subunit ribosomal RNA gene, partial sequence	98.719	859	11	0	1	859	33	891	0	1500
26_MY12146_Cordyceps_kuiburiensis_C1	HM135171.1 Paecilomyces hepiali strain SJL0909 28S ribosomal RNA gene, partial sequence	98.719	859	11	0	1	859	48	906	0	1500
26_MY12146_Cordyceps_kuiburiensis_C1	MT974259.1 Cordyceps militaris isolate NTUCC 17-039 large subunit ribosomal RNA gene, partial sequence	98.721	860	10	1	1	859	18	877	0	1498
27_MY12147_Cordyceps_kuiburiensis_C1	MH870163.1 Cordyceps farinosa strain CBS 156.65 large subunit ribosomal RNA gene, partial sequence	98.719	859	11	0	1	859	33	891	0	1500
27_MY12147_Cordyceps_kuiburiensis_C1	MH867187.1 Cordyceps farinosa strain CBS 264.35 large subunit ribosomal RNA gene, partial sequence	98.719	859	11	0	1	859	33	891	0	1500
27_MY12147_Cordyceps_kuiburiensis_C1	KY435445.1 Ophiocordyceps caloceroides large subunit ribosomal RNA gene, partial sequence	98.719	859	11	0	1	859	37	895	0	1500
27_MY12147_Cordyceps_kuiburiensis_C1	MT974364.1 Samsoniella sp. isolate NTUCC 20-061 large subunit ribosomal RNA gene, partial sequence	98.719	859	11	0	1	859	18	876	0	1500
27_MY12147_Cordyceps_kuiburiensis_C1	MT974361.1 Samsoniella sp. isolate NTUCC 20-062 large subunit ribosomal RNA gene, partial sequence	98.719	859	11	0	1	859	17	875	0	1500
27_MY12147_Cordyceps_kuiburiensis_C1	MT974360.1 Samsoniella alboaurantium isolate NTUCC 20-065 large subunit ribosomal RNA gene, partial sequence	98.719	859	11	0	1	859	16	874	0	1500
27_MY12147_Cordyceps_kuiburiensis_C1	MW391779.1 Samsoniella hepiali isolate QH 2019 large subunit ribosomal RNA gene, partial sequence	98.719	859	11	0	1	859	33	891	0	1500
27_MY12147_Cordyceps_kuiburiensis_C1	MW391777.1 Cordyceps farinosa isolate GL 2019 large subunit ribosomal RNA gene, partial sequence	98.719	859	11	0	1	859	33	891	0	1500
27_MY12147_Cordyceps_kuiburiensis_C1	HM135171.1 Paecilomyces hepiali strain SJL0909 28S ribosomal RNA gene, partial sequence	98.719	859	11	0	1	859	48	906	0	1500
27_MY12147_Cordyceps_kuiburiensis_C1	MT974259.1 Cordyceps militaris isolate NTUCC 17-039 large subunit ribosomal RNA gene, partial sequence	98.721	860	10	1	1	859	18	877	0	1498
28_MY12147_Cordyceps_kuiburiensis_C2	JQ269649.1 Moelleriella sp. BCC48000 large subunit ribosomal RNA gene, partial sequence	97.735	839	11	1	5	835	1	839	0	1431
28_MY12147_Cordyceps_kuiburiensis_C2	JQ269647.1 Moelleriella sp. BCC47574 large subunit ribosomal RNA gene, partial sequence	97.613	838	11	2	7	835	2	839	0	1421
28_MY12147_Cordyceps_kuiburiensis_C2	JQ269648.1 Moelleriella sp. BCC47575 large subunit ribosomal RNA gene, partial sequence	97.5	840	12	2	5	835	1	840	0	1420
28_MY12147_Cordyceps_kuiburiensis_C2	EU718240.1 Aschersonia sp. WYYS-52 large subunit ribosomal RNA gene, partial sequence	95.282	869	33	3	1	861	48	916	0	1377
28_MY12147_Cordyceps_kuiburiensis_C2	EU718242.1 Aschersonia sp. JOWM-48 large subunit ribosomal RNA gene, partial sequence	95.167	869	34	3	1	861	48	916	0	1372
28_MY12147_Cordyceps_kuiburiensis_C2	KY930959.1 Hypocrella raciborskii strain FJSD2014-01 28S ribosomal RNA gene, partial sequence	95.167	869	33	4	2	861	1	869	0	1369
28_MY12147_Cordyceps_kuiburiensis_C2	EU718244.1 Aschersonia sp. WYYS-46 large subunit ribosomal RNA gene, partial sequence	95.052	869	35	3	1	861	48	916	0	1368
28_MY12147_Cordyceps_kuiburiensis_C2	EU392589.1 Moelleriella libera strain I94-908 28S ribosomal RNA gene, partial sequence	95.188	852	32	3	3	845	1	852	0	1347
28_MY12147_Cordyceps_kuiburiensis_C2	DQ070070.1 Aschersonia placenta strain ARSEF2154 28S ribosomal RNA gene, partial sequence	95.182	851	33	3	2	844	1	851	0	1344
28_MY12147_Cordyceps_kuiburiensis_C2	AF245293.1 Neoclaviceps monostipa large subunit ribosomal RNA gene, partial sequence	94.151	872	40	2	1	861	10	881	0	1344
29_MY11082_Cordyceps_lepidopterorum_C1	MT555409.1 Isaria sp. FL-2020a strain BA001 large subunit ribosomal RNA gene, partial sequence	100	860	0	0	1	860	20	879	0	1552
29_MY11082_Cordyceps_lepidopterorum_C1	MT555406.1 Cordyceps cicadae isolate ZBA605 large subunit ribosomal RNA gene, partial sequence	100	860	0	0	1	860	16	875	0	1552
29_MY11082_Cordyceps_lepidopterorum_C1	MT555404.1 Cordyceps cicadae isolate BAIC0068 large subunit ribosomal RNA gene, partial sequence	100	860	0	0	1	860	19	878	0	1552
29_MY11082_Cordyceps_lepidopterorum_C1	MT555403.1 Cordyceps cicadae isolate BAIC0061 large subunit ribosomal RNA gene, partial sequence	100	860	0	0	1	860	22	881	0	1552
29_MY11082_Cordyceps_lepidopterorum_C1	MT555402.1 Cordyceps cicadae isolate BAIC46 large subunit ribosomal RNA gene, partial sequence	100	860	0	0	1	860	15	874	0	1552
29_MY11082_Cordyceps_lepidopterorum_C1	MT555400.1 Cordyceps cicadae isolate BAIC1303 large subunit ribosomal RNA gene, partial sequence	100	860	0	0	1	860	17	876	0	1552
29_MY11082_Cordyceps_lepidopterorum_C1	MT555399.1 Cordyceps cicadae isolate BAIC1236 large subunit ribosomal RNA gene, partial sequence	100	860	0	0	1	860	19	878	0	1552
29_MY11082_Cordyceps_lepidopterorum_C1	MW492907.1 Cordyceps cicadae isolate YNBHL2018-04 large subunit ribosomal RNA gene, partial sequence	100	860	0	0	1	860	38	897	0	1552
29_MY11082_Cordyceps_lepidopterorum_C1	MT974286.1 Cordyceps lepidopterorum isolate NTUCC 18-119 large subunit ribosomal RNA gene, partial sequence	100	860	0	0	1	860	17	876	0	1552
29_MY11082_Cordyceps_lepidopterorum_C1	MT974276.1 Cordyceps lepidopterorum isolate NTUCC 18-117 large subunit ribosomal RNA gene, partial sequence	100	860	0	0	1	860	17	876	0	1552
30_MY11082_Cordyceps_lepidopterorum_C2	MT555409.1 Isaria sp. FL-2020a strain BA001 large subunit ribosomal RNA gene, partial sequence	100	859	0	0	1	859	21	879	0	1550
30_MY11082_Cordyceps_lepidopterorum_C2	MT555406.1 Cordyceps cicadae isolate ZBA605 large subunit ribosomal RNA gene, partial sequence	100	859	0	0	1	859	17	875	0	1550
30_MY11082_Cordyceps_lepidopterorum_C2	MT555404.1 Cordyceps cicadae isolate BAIC0068 large subunit ribosomal RNA gene, partial sequence	100	859	0	0	1	859	20	878	0	1550
30_MY11082_Cordyceps_lepidopterorum_C2	MT555403.1 Cordyceps cicadae isolate BAIC0061 large subunit ribosomal RNA gene, partial sequence	100	859	0	0	1	859	23	881	0	1550
30_MY11082_Cordyceps_lepidopterorum_C2	MT555402.1 Cordyceps cicadae isolate BAIC46 large subunit ribosomal RNA gene, partial sequence	100	859	0	0	1	859	16	874	0	1550
30_MY11082_Cordyceps_lepidopterorum_C2	MT555400.1 Cordyceps cicadae isolate BAIC1303 large subunit ribosomal RNA gene, partial sequence	100	859	0	0	1	859	18	876	0	1550
30_MY11082_Cordyceps_lepidopterorum_C2	MT555399.1 Cordyceps cicadae isolate BAIC1236 large subunit ribosomal RNA gene, partial sequence	100	859	0	0	1	859	20	878	0	1550
30_MY11082_Cordyceps_lepidopterorum_C2	MW492907.1 Cordyceps cicadae isolate YNBHL2018-04 large subunit ribosomal RNA gene, partial sequence	100	859	0	0	1	859	39	897	0	1550
30_MY11082_Cordyceps_lepidopterorum_C2	MT974286.1 Cordyceps lepidopterorum isolate NTUCC 18-119 large subunit ribosomal RNA gene, partial sequence	100	859	0	0	1	859	18	876	0	1550
30_MY11082_Cordyceps_lepidopterorum_C2	MT974276.1 Cordyceps lepidopterorum isolate NTUCC 18-117 large subunit ribosomal RNA gene, partial sequence	100	859	0	0	1	859	18	876	0	1550
31_MY11086_Cordyceps_lepidopterorum_C1	MT555409.1 Isaria sp. FL-2020a strain BA001 large subunit ribosomal RNA gene, partial sequence	100	859	0	0	1	859	21	879	0	1550
31_MY11086_Cordyceps_lepidopterorum_C1	MT555406.1 Cordyceps cicadae isolate ZBA605 large subunit ribosomal RNA gene, partial sequence	100	859	0	0	1	859	17	875	0	1550
31_MY11086_Cordyceps_lepidopterorum_C1	MT555404.1 Cordyceps cicadae isolate BAIC0068 large subunit ribosomal RNA gene, partial sequence	100	859	0	0	1	859	20	878	0	1550
31_MY11086_Cordyceps_lepidopterorum_C1	MT555403.1 Cordyceps cicadae isolate BAIC0061 large subunit ribosomal RNA gene, partial sequence	100	859	0	0	1	859	23	881	0	1550
31_MY11086_Cordyceps_lepidopterorum_C1	MT555402.1 Cordyceps cicadae isolate BAIC46 large subunit ribosomal RNA gene, partial sequence	100	859	0	0	1	859	16	874	0	1550
31_MY11086_Cordyceps_lepidopterorum_C1	MT555400.1 Cordyceps cicadae isolate BAIC1303 large subunit ribosomal RNA gene, partial sequence	100	859	0	0	1	859	18	876	0	1550
31_MY11086_Cordyceps_lepidopterorum_C1	MT555399.1 Cordyceps cicadae isolate BAIC1236 large subunit ribosomal RNA gene, partial sequence	100	859	0	0	1	859	20	878	0	1550
31_MY11086_Cordyceps_lepidopterorum_C1	MW492907.1 Cordyceps cicadae isolate YNBHL2018-04 large subunit ribosomal RNA gene, partial sequence	100	859	0	0	1	859	39	897	0	1550
31_MY11086_Cordyceps_lepidopterorum_C1	MT974286.1 Cordyceps lepidopterorum isolate NTUCC 18-119 large subunit ribosomal RNA gene, partial sequence	100	859	0	0	1	859	18	876	0	1550
31_MY11086_Cordyceps_lepidopterorum_C1	MT974276.1 Cordyceps lepidopterorum isolate NTUCC 18-117 large subunit ribosomal RNA gene, partial sequence	100	859	0	0	1	859	18	876	0	1550
32_MY8079_Cordyceps_morakotii_C1	MT974283.1 Cordyceps sp. isolate NTUCC 18-143-1 large subunit ribosomal RNA gene, partial sequence	99.07	860	8	0	1	860	18	877	0	1516
32_MY8079_Cordyceps_morakotii_C1	MT974282.1 Cordyceps sp. isolate NTUCC 18-143 large subunit ribosomal RNA gene, partial sequence	99.07	860	8	0	1	860	18	877	0	1516
32_MY8079_Cordyceps_morakotii_C1	MW173993.1 Cordyceps chiangdaoensis strain YFCC_857 large subunit ribosomal RNA gene, partial sequence	98.837	860	10	0	1	860	35	894	0	1507
32_MY8079_Cordyceps_morakotii_C1	MT974311.1 Cordyceps ninchukispora isolate NTUCC 20-077 large subunit ribosomal RNA gene, partial sequence	98.837	860	10	0	1	860	17	876	0	1507
32_MY8079_Cordyceps_morakotii_C1	MT974310.1 Cordyceps cateniannulata isolate NTUCC 18-111 large subunit ribosomal RNA gene, partial sequence	98.837	860	9	1	1	860	21	879	0	1503
32_MY8079_Cordyceps_morakotii_C1	MT974275.1 Cordyceps cateniannulata isolate NTUCC 18-110 large subunit ribosomal RNA gene, partial sequence	98.837	860	9	1	1	860	20	878	0	1503
32_MY8079_Cordyceps_morakotii_C1	JN941383.1 Cordyceps militaris strain NBRC 5298 28S ribosomal RNA (LSU) gene, partial sequence	98.721	860	11	0	1	860	31	890	0	1502
32_MY8079_Cordyceps_morakotii_C1	EF468846.1 Phytocordyceps ninchukispora strain EGS 38.165 large subunit ribosomal RNA gene, partial sequence	98.833	857	10	0	1	857	30	886	0	1501
32_MY8079_Cordyceps_morakotii_C1	MK761215.1 Cordyceps pruinosa voucher GACP 16062901 large subunit ribosomal RNA gene, partial sequence	98.716	857	11	0	1	857	2	858	0	1497
32_MY8079_Cordyceps_morakotii_C1	MT974273.1 Cordyceps cateniannulata isolate NTUCC 18-109 large subunit ribosomal RNA gene, partial sequence	98.721	860	9	2	1	860	18	875	0	1495
33_MY8079_Cordyceps_morakotii_C2	MT974283.1 Cordyceps sp. isolate NTUCC 18-143-1 large subunit ribosomal RNA gene, partial sequence	99.07	860	8	0	1	860	18	877	0	1516
33_MY8079_Cordyceps_morakotii_C2	MT974282.1 Cordyceps sp. isolate NTUCC 18-143 large subunit ribosomal RNA gene, partial sequence	99.07	860	8	0	1	860	18	877	0	1516
33_MY8079_Cordyceps_morakotii_C2	MW173993.1 Cordyceps chiangdaoensis strain YFCC_857 large subunit ribosomal RNA gene, partial sequence	98.837	860	10	0	1	860	35	894	0	1507
33_MY8079_Cordyceps_morakotii_C2	MT974311.1 Cordyceps ninchukispora isolate NTUCC 20-077 large subunit ribosomal RNA gene, partial sequence	98.837	860	10	0	1	860	17	876	0	1507
33_MY8079_Cordyceps_morakotii_C2	MT974310.1 Cordyceps cateniannulata isolate NTUCC 18-111 large subunit ribosomal RNA gene, partial sequence	98.837	860	9	1	1	860	21	879	0	1503
33_MY8079_Cordyceps_morakotii_C2	MT974275.1 Cordyceps cateniannulata isolate NTUCC 18-110 large subunit ribosomal RNA gene, partial sequence	98.837	860	9	1	1	860	20	878	0	1503
33_MY8079_Cordyceps_morakotii_C2	JN941383.1 Cordyceps militaris strain NBRC 5298 28S ribosomal RNA (LSU) gene, partial sequence	98.721	860	11	0	1	860	31	890	0	1502
33_MY8079_Cordyceps_morakotii_C2	EF468846.1 Phytocordyceps ninchukispora strain EGS 38.165 large subunit ribosomal RNA gene, partial sequence	98.833	857	10	0	1	857	30	886	0	1501
33_MY8079_Cordyceps_morakotii_C2	MK761215.1 Cordyceps pruinosa voucher GACP 16062901 large subunit ribosomal RNA gene, partial sequence	98.716	857	11	0	1	857	2	858	0	1497
33_MY8079_Cordyceps_morakotii_C2	MT974273.1 Cordyceps cateniannulata isolate NTUCC 18-109 large subunit ribosomal RNA gene, partial sequence	98.721	860	9	2	1	860	18	875	0	1495
34_MY08089_Cordyceps_morakotii_C1	MT974283.1 Cordyceps sp. isolate NTUCC 18-143-1 large subunit ribosomal RNA gene, partial sequence	99.07	860	8	0	1	860	18	877	0	1516
34_MY08089_Cordyceps_morakotii_C1	MT974282.1 Cordyceps sp. isolate NTUCC 18-143 large subunit ribosomal RNA gene, partial sequence	99.07	860	8	0	1	860	18	877	0	1516
34_MY08089_Cordyceps_morakotii_C1	MW173993.1 Cordyceps chiangdaoensis strain YFCC_857 large subunit ribosomal RNA gene, partial sequence	98.837	860	10	0	1	860	35	894	0	1507
34_MY08089_Cordyceps_morakotii_C1	MT974311.1 Cordyceps ninchukispora isolate NTUCC 20-077 large subunit ribosomal RNA gene, partial sequence	98.837	860	10	0	1	860	17	876	0	1507
34_MY08089_Cordyceps_morakotii_C1	MT974310.1 Cordyceps cateniannulata isolate NTUCC 18-111 large subunit ribosomal RNA gene, partial sequence	98.837	860	9	1	1	860	21	879	0	1503
34_MY08089_Cordyceps_morakotii_C1	MT974275.1 Cordyceps cateniannulata isolate NTUCC 18-110 large subunit ribosomal RNA gene, partial sequence	98.837	860	9	1	1	860	20	878	0	1503
34_MY08089_Cordyceps_morakotii_C1	JN941383.1 Cordyceps militaris strain NBRC 5298 28S ribosomal RNA (LSU) gene, partial sequence	98.721	860	11	0	1	860	31	890	0	1502
34_MY08089_Cordyceps_morakotii_C1	EF468846.1 Phytocordyceps ninchukispora strain EGS 38.165 large subunit ribosomal RNA gene, partial sequence	98.833	857	10	0	1	857	30	886	0	1501
34_MY08089_Cordyceps_morakotii_C1	MK761215.1 Cordyceps pruinosa voucher GACP 16062901 large subunit ribosomal RNA gene, partial sequence	98.716	857	11	0	1	857	2	858	0	1497
34_MY08089_Cordyceps_morakotii_C1	MT974273.1 Cordyceps cateniannulata isolate NTUCC 18-109 large subunit ribosomal RNA gene, partial sequence	98.721	860	9	2	1	860	18	875	0	1495
35_MY09201_Cordyceps_morakotii_C1	MT974283.1 Cordyceps sp. isolate NTUCC 18-143-1 large subunit ribosomal RNA gene, partial sequence	99.07	860	8	0	1	860	18	877	0	1516
35_MY09201_Cordyceps_morakotii_C1	MT974282.1 Cordyceps sp. isolate NTUCC 18-143 large subunit ribosomal RNA gene, partial sequence	99.07	860	8	0	1	860	18	877	0	1516
35_MY09201_Cordyceps_morakotii_C1	MW173993.1 Cordyceps chiangdaoensis strain YFCC_857 large subunit ribosomal RNA gene, partial sequence	98.837	860	10	0	1	860	35	894	0	1507
35_MY09201_Cordyceps_morakotii_C1	MT974311.1 Cordyceps ninchukispora isolate NTUCC 20-077 large subunit ribosomal RNA gene, partial sequence	98.837	860	10	0	1	860	17	876	0	1507
35_MY09201_Cordyceps_morakotii_C1	MT974310.1 Cordyceps cateniannulata isolate NTUCC 18-111 large subunit ribosomal RNA gene, partial sequence	98.837	860	9	1	1	860	21	879	0	1503
35_MY09201_Cordyceps_morakotii_C1	MT974275.1 Cordyceps cateniannulata isolate NTUCC 18-110 large subunit ribosomal RNA gene, partial sequence	98.837	860	9	1	1	860	20	878	0	1503
35_MY09201_Cordyceps_morakotii_C1	JN941383.1 Cordyceps militaris strain NBRC 5298 28S ribosomal RNA (LSU) gene, partial sequence	98.721	860	11	0	1	860	31	890	0	1502
35_MY09201_Cordyceps_morakotii_C1	EF468846.1 Phytocordyceps ninchukispora strain EGS 38.165 large subunit ribosomal RNA gene, partial sequence	98.833	857	10	0	1	857	30	886	0	1501
35_MY09201_Cordyceps_morakotii_C1	MK761215.1 Cordyceps pruinosa voucher GACP 16062901 large subunit ribosomal RNA gene, partial sequence	98.716	857	11	0	1	857	2	858	0	1497
35_MY09201_Cordyceps_morakotii_C1	MT974273.1 Cordyceps cateniannulata isolate NTUCC 18-109 large subunit ribosomal RNA gene, partial sequence	98.721	860	9	2	1	860	18	875	0	1495
36_NHJ10684_Cordyceps_ninchukispora_C1	MK761215.1 Cordyceps pruinosa voucher GACP 16062901 large subunit ribosomal RNA gene, partial sequence	99.883	857	1	0	1	857	2	858	0	1542
36_NHJ10684_Cordyceps_ninchukispora_C1	EF468823.1 Cordyceps cf. pruinosa NHJ 10684 large subunit ribosomal RNA gene, partial sequence	99.883	857	1	0	1	857	30	886	0	1542
36_NHJ10684_Cordyceps_ninchukispora_C1	FJ765239.1 Cordyceps ninchukispora strain BCC12735 large subunit ribosomal RNA gene, partial sequence	100	853	0	0	5	857	1	853	0	1539
36_NHJ10684_Cordyceps_ninchukispora_C1	MT974293.1 Cordyceps ninchukispora isolate NTUCC 18-128 large subunit ribosomal RNA gene, partial sequence	99.883	855	1	0	1	855	31	885	0	1538
36_NHJ10684_Cordyceps_ninchukispora_C1	MT974291.1 Cordyceps ninchukispora isolate NTUCC 18-126 large subunit ribosomal RNA gene, partial sequence	99.767	858	1	1	1	857	19	876	0	1535
36_NHJ10684_Cordyceps_ninchukispora_C1	FJ765241.1 Cordyceps ninchukispora strain BCC14086 large subunit ribosomal RNA gene, partial sequence	99.766	853	2	0	5	857	1	853	0	1530
36_NHJ10684_Cordyceps_ninchukispora_C1	JN941383.1 Cordyceps militaris strain NBRC 5298 28S ribosomal RNA (LSU) gene, partial sequence	99.419	860	5	0	1	860	31	890	0	1529
36_NHJ10684_Cordyceps_ninchukispora_C1	MT974261.1 Cordyceps ninchukispora isolate NTUCC 17-040 large subunit ribosomal RNA gene, partial sequence	99.766	854	1	1	1	854	15	867	0	1528
36_NHJ10684_Cordyceps_ninchukispora_C1	FJ765244.1 Cordyceps ninchukispora strain BCC26683 large subunit ribosomal RNA gene, partial sequence	100	846	0	0	12	857	1	846	0	1526
36_NHJ10684_Cordyceps_ninchukispora_C1	MT974294.1 Cordyceps ninchukispora isolate NTUCC 18-129 large subunit ribosomal RNA gene, partial sequence	99.882	848	1	0	8	855	5	852	0	1526
37_NHJ10627_Cordyceps_ninchukispora_C1	MK761215.1 Cordyceps pruinosa voucher GACP 16062901 large subunit ribosomal RNA gene, partial sequence	99.883	857	1	0	1	857	2	858	0	1542
37_NHJ10627_Cordyceps_ninchukispora_C1	EF468823.1 Cordyceps cf. pruinosa NHJ 10684 large subunit ribosomal RNA gene, partial sequence	99.883	857	1	0	1	857	30	886	0	1542
37_NHJ10627_Cordyceps_ninchukispora_C1	FJ765239.1 Cordyceps ninchukispora strain BCC12735 large subunit ribosomal RNA gene, partial sequence	100	853	0	0	5	857	1	853	0	1539
37_NHJ10627_Cordyceps_ninchukispora_C1	MT974293.1 Cordyceps ninchukispora isolate NTUCC 18-128 large subunit ribosomal RNA gene, partial sequence	99.883	855	1	0	1	855	31	885	0	1538
37_NHJ10627_Cordyceps_ninchukispora_C1	MT974291.1 Cordyceps ninchukispora isolate NTUCC 18-126 large subunit ribosomal RNA gene, partial sequence	99.767	858	1	1	1	857	19	876	0	1535
37_NHJ10627_Cordyceps_ninchukispora_C1	FJ765241.1 Cordyceps ninchukispora strain BCC14086 large subunit ribosomal RNA gene, partial sequence	99.766	853	2	0	5	857	1	853	0	1530
37_NHJ10627_Cordyceps_ninchukispora_C1	JN941383.1 Cordyceps militaris strain NBRC 5298 28S ribosomal RNA (LSU) gene, partial sequence	99.419	860	5	0	1	860	31	890	0	1529
37_NHJ10627_Cordyceps_ninchukispora_C1	MT974261.1 Cordyceps ninchukispora isolate NTUCC 17-040 large subunit ribosomal RNA gene, partial sequence	99.766	854	1	1	1	854	15	867	0	1528
37_NHJ10627_Cordyceps_ninchukispora_C1	FJ765244.1 Cordyceps ninchukispora strain BCC26683 large subunit ribosomal RNA gene, partial sequence	100	846	0	0	12	857	1	846	0	1526
37_NHJ10627_Cordyceps_ninchukispora_C1	MT974294.1 Cordyceps ninchukispora isolate NTUCC 18-129 large subunit ribosomal RNA gene, partial sequence	99.882	848	1	0	8	855	5	852	0	1526
38_NHJ10627_Cordyceps_ninchukispora_C2	MF614647.1 Ophiocordyceps geometridicola strain BCC35947 28S ribosomal RNA gene, partial sequence	99.654	868	2	1	1	867	29	896	0	1549
38_NHJ10627_Cordyceps_ninchukispora_C2	MF614648.1 Ophiocordyceps geometridicola strain BCC79823 28S ribosomal RNA gene, partial sequence	99.654	866	2	1	1	865	28	893	0	1545
38_NHJ10627_Cordyceps_ninchukispora_C2	KY415580.1 Hirsutella leizhouensis voucher GZUIFR hir130707 28S ribosomal RNA and small subunit ribosomal RNA genes, partial sequence; internal transcribed spacer 1, 5.8S ribosomal RNA gene, and internal transcribed spacer 2, complete sequence; and large subunit ribosomal RNA gene, partial sequence	98.622	871	9	2	1	870	17	885	0	1511
38_NHJ10627_Cordyceps_ninchukispora_C2	AB027377.1 Ophiocordyceps cochlidiicola genes for 18S rRNA, ITS1, 5.8S rRNA, ITS2, 28S rRNA, partial and complete sequence	98.391	870	12	1	1	870	760	1627	0	1504
38_NHJ10627_Cordyceps_ninchukispora_C2	KY415581.1 Hirsutella sp. LY-2017a voucher GZUIFR hirlgs1 28S ribosomal RNA and small subunit ribosomal RNA genes, partial sequence; internal transcribed spacer 1, 5.8S ribosomal RNA gene, and internal transcribed spacer 2, complete sequence; and large subunit ribosomal RNA gene, partial sequence	98.276	870	13	1	1	870	18	885	0	1499
38_NHJ10627_Cordyceps_ninchukispora_C2	KY945356.1 Hirsutella satumaensis isolate GZUIFR-Hir201012JC 28S ribosomal RNA gene, partial sequence	98.161	870	14	1	1	870	19	886	0	1495
38_NHJ10627_Cordyceps_ninchukispora_C2	MT118177.1 Ophiocordyceps campes strain BCC55764 28S large subunit ribosomal RNA gene, partial sequence	98.161	870	13	2	1	870	31	897	0	1491
38_NHJ10627_Cordyceps_ninchukispora_C2	MT118175.1 Ophiocordyceps campes strain BCC36938 28S large subunit ribosomal RNA gene, partial sequence	98.161	870	13	2	1	870	31	897	0	1491
38_NHJ10627_Cordyceps_ninchukispora_C2	MT118176.1 Ophiocordyceps campes strain BCC36940 28S large subunit ribosomal RNA gene, partial sequence	98.266	865	13	1	1	865	24	886	0	1490
38_NHJ10627_Cordyceps_ninchukispora_C2	MH872732.1 Hirsutella citriformis strain CBS 672.75 large subunit ribosomal RNA gene, partial sequence	98.048	871	14	2	1	870	34	902	0	1489
39_MY11343_Cordyceps_tenuipes_C1	MH869511.1 Cordyceps tenuipes strain CBS 226.60 large subunit ribosomal RNA gene, partial sequence	100	859	0	0	1	859	33	891	0	1550
39_MY11343_Cordyceps_tenuipes_C1	MH141361.1 Isaria tenuipes voucher 420526MF0659 large subunit ribosomal RNA gene, partial sequence	100	859	0	0	1	859	18	876	0	1550
39_MY11343_Cordyceps_tenuipes_C1	MT974308.1 Cordyceps tenuipes isolate NTUCC 18-142 large subunit ribosomal RNA gene, partial sequence	100	859	0	0	1	859	20	878	0	1550
39_MY11343_Cordyceps_tenuipes_C1	MT974307.1 Cordyceps tenuipes isolate NTUCC 18-141 large subunit ribosomal RNA gene, partial sequence	100	859	0	0	1	859	18	876	0	1550
39_MY11343_Cordyceps_tenuipes_C1	MT974305.1 Cordyceps tenuipes isolate NTUCC 18-140 large subunit ribosomal RNA gene, partial sequence	100	859	0	0	1	859	18	876	0	1550
39_MY11343_Cordyceps_tenuipes_C1	MT974285.1 Cordyceps tenuipes isolate NTUCC 18-136 large subunit ribosomal RNA gene, partial sequence	100	859	0	0	1	859	18	876	0	1550
39_MY11343_Cordyceps_tenuipes_C1	MT974278.1 Cordyceps tenuipes isolate NTUCC 18-135 large subunit ribosomal RNA gene, partial sequence	100	859	0	0	1	859	18	876	0	1550
39_MY11343_Cordyceps_tenuipes_C1	MT974269.1 Cordyceps tenuipes isolate NTUCC 18-133 large subunit ribosomal RNA gene, partial sequence	100	859	0	0	1	859	16	874	0	1550
39_MY11343_Cordyceps_tenuipes_C1	MT974268.1 Cordyceps tenuipes isolate NTUCC 18-132 large subunit ribosomal RNA gene, partial sequence	100	859	0	0	1	859	19	877	0	1550
39_MY11343_Cordyceps_tenuipes_C1	MT974262.1 Cordyceps tenuipes isolate NTUCC 18-130 large subunit ribosomal RNA gene, partial sequence	100	859	0	0	1	859	17	875	0	1550
40_MY11343_Cordyceps_tenuipes_C2	MH869511.1 Cordyceps tenuipes strain CBS 226.60 large subunit ribosomal RNA gene, partial sequence	100	859	0	0	1	859	33	891	0	1550
40_MY11343_Cordyceps_tenuipes_C2	MH141361.1 Isaria tenuipes voucher 420526MF0659 large subunit ribosomal RNA gene, partial sequence	100	859	0	0	1	859	18	876	0	1550
40_MY11343_Cordyceps_tenuipes_C2	MT974308.1 Cordyceps tenuipes isolate NTUCC 18-142 large subunit ribosomal RNA gene, partial sequence	100	859	0	0	1	859	20	878	0	1550
40_MY11343_Cordyceps_tenuipes_C2	MT974307.1 Cordyceps tenuipes isolate NTUCC 18-141 large subunit ribosomal RNA gene, partial sequence	100	859	0	0	1	859	18	876	0	1550
40_MY11343_Cordyceps_tenuipes_C2	MT974305.1 Cordyceps tenuipes isolate NTUCC 18-140 large subunit ribosomal RNA gene, partial sequence	100	859	0	0	1	859	18	876	0	1550
40_MY11343_Cordyceps_tenuipes_C2	MT974285.1 Cordyceps tenuipes isolate NTUCC 18-136 large subunit ribosomal RNA gene, partial sequence	100	859	0	0	1	859	18	876	0	1550
40_MY11343_Cordyceps_tenuipes_C2	MT974278.1 Cordyceps tenuipes isolate NTUCC 18-135 large subunit ribosomal RNA gene, partial sequence	100	859	0	0	1	859	18	876	0	1550
40_MY11343_Cordyceps_tenuipes_C2	MT974269.1 Cordyceps tenuipes isolate NTUCC 18-133 large subunit ribosomal RNA gene, partial sequence	100	859	0	0	1	859	16	874	0	1550
40_MY11343_Cordyceps_tenuipes_C2	MT974268.1 Cordyceps tenuipes isolate NTUCC 18-132 large subunit ribosomal RNA gene, partial sequence	100	859	0	0	1	859	19	877	0	1550
40_MY11343_Cordyceps_tenuipes_C2	MT974262.1 Cordyceps tenuipes isolate NTUCC 18-130 large subunit ribosomal RNA gene, partial sequence	100	859	0	0	1	859	17	875	0	1550
41_MY11206_Cordyceps_tenuipes_C1	MH869511.1 Cordyceps tenuipes strain CBS 226.60 large subunit ribosomal RNA gene, partial sequence	93.246	918	4	51	1	918	32	891	0	1199
41_MY11206_Cordyceps_tenuipes_C1	MH141361.1 Isaria tenuipes voucher 420526MF0659 large subunit ribosomal RNA gene, partial sequence	93.246	918	4	51	1	918	17	876	0	1199
41_MY11206_Cordyceps_tenuipes_C1	MT974308.1 Cordyceps tenuipes isolate NTUCC 18-142 large subunit ribosomal RNA gene, partial sequence	93.246	918	4	51	1	918	19	878	0	1199
41_MY11206_Cordyceps_tenuipes_C1	MT974307.1 Cordyceps tenuipes isolate NTUCC 18-141 large subunit ribosomal RNA gene, partial sequence	93.246	918	4	51	1	918	17	876	0	1199
41_MY11206_Cordyceps_tenuipes_C1	MT974305.1 Cordyceps tenuipes isolate NTUCC 18-140 large subunit ribosomal RNA gene, partial sequence	93.246	918	4	51	1	918	17	876	0	1199
41_MY11206_Cordyceps_tenuipes_C1	MT974285.1 Cordyceps tenuipes isolate NTUCC 18-136 large subunit ribosomal RNA gene, partial sequence	93.246	918	4	51	1	918	17	876	0	1199
41_MY11206_Cordyceps_tenuipes_C1	MT974278.1 Cordyceps tenuipes isolate NTUCC 18-135 large subunit ribosomal RNA gene, partial sequence	93.246	918	4	51	1	918	17	876	0	1199
41_MY11206_Cordyceps_tenuipes_C1	MT974269.1 Cordyceps tenuipes isolate NTUCC 18-133 large subunit ribosomal RNA gene, partial sequence	93.246	918	4	51	1	918	15	874	0	1199
41_MY11206_Cordyceps_tenuipes_C1	MT974268.1 Cordyceps tenuipes isolate NTUCC 18-132 large subunit ribosomal RNA gene, partial sequence	93.246	918	4	51	1	918	18	877	0	1199
41_MY11206_Cordyceps_tenuipes_C1	MT974262.1 Cordyceps tenuipes isolate NTUCC 18-130 large subunit ribosomal RNA gene, partial sequence	93.246	918	4	51	1	918	16	875	0	1199
42_MY11206_Cordyceps_tenuipes_C2	MH869511.1 Cordyceps tenuipes strain CBS 226.60 large subunit ribosomal RNA gene, partial sequence	100	859	0	0	1	859	33	891	0	1550
42_MY11206_Cordyceps_tenuipes_C2	MH141361.1 Isaria tenuipes voucher 420526MF0659 large subunit ribosomal RNA gene, partial sequence	100	859	0	0	1	859	18	876	0	1550
42_MY11206_Cordyceps_tenuipes_C2	MT974308.1 Cordyceps tenuipes isolate NTUCC 18-142 large subunit ribosomal RNA gene, partial sequence	100	859	0	0	1	859	20	878	0	1550
42_MY11206_Cordyceps_tenuipes_C2	MT974307.1 Cordyceps tenuipes isolate NTUCC 18-141 large subunit ribosomal RNA gene, partial sequence	100	859	0	0	1	859	18	876	0	1550
42_MY11206_Cordyceps_tenuipes_C2	MT974305.1 Cordyceps tenuipes isolate NTUCC 18-140 large subunit ribosomal RNA gene, partial sequence	100	859	0	0	1	859	18	876	0	1550
42_MY11206_Cordyceps_tenuipes_C2	MT974285.1 Cordyceps tenuipes isolate NTUCC 18-136 large subunit ribosomal RNA gene, partial sequence	100	859	0	0	1	859	18	876	0	1550
42_MY11206_Cordyceps_tenuipes_C2	MT974278.1 Cordyceps tenuipes isolate NTUCC 18-135 large subunit ribosomal RNA gene, partial sequence	100	859	0	0	1	859	18	876	0	1550
42_MY11206_Cordyceps_tenuipes_C2	MT974269.1 Cordyceps tenuipes isolate NTUCC 18-133 large subunit ribosomal RNA gene, partial sequence	100	859	0	0	1	859	16	874	0	1550
42_MY11206_Cordyceps_tenuipes_C2	MT974268.1 Cordyceps tenuipes isolate NTUCC 18-132 large subunit ribosomal RNA gene, partial sequence	100	859	0	0	1	859	19	877	0	1550
42_MY11206_Cordyceps_tenuipes_C2	MT974262.1 Cordyceps tenuipes isolate NTUCC 18-130 large subunit ribosomal RNA gene, partial sequence	100	859	0	0	1	859	17	875	0	1550
